# Supplementary material for: Danon Disease: Entire LAMP2 Gene Deletion with Unusual Clinical Presentation—Case Report and Review of the Literature
Source: Genes (Basel). 2023 Jul 27;14(8):1539. doi: 10.3390/genes14081539 (PMC10454823; doi:10.3390/genes14081539)
Supplement: Supplementary file 1 [file genes-14-01539-s001.zip]

Archive with 21 entries (16 files):
- genes-2456230-supplementary/
- genes-2456230-supplementary/Supplementary FIGURE and LAMP2 MUTATIONS EXCEL FILES/
- genes-2456230-supplementary/Supplementary FIGURE and LAMP2 MUTATIONS EXCEL FILES/.DS_Store
- genes-2456230-supplementary/Supplementary FIGURE and LAMP2 MUTATIONS EXCEL FILES/Figure S1.pdf
- genes-2456230-supplementary/Supplementary FIGURE and LAMP2 MUTATIONS EXCEL FILES/Table S1-HGMD LAMP2 gene mutations.xlsx
- genes-2456230-supplementary/Supplementary FIGURE and LAMP2 MUTATIONS EXCEL FILES/Table S2-ClinVar-1 Pathogenic Mutations-1.xlsx
- genes-2456230-supplementary/Supplementary FIGURE and LAMP2 MUTATIONS EXCEL FILES/Table S3-ClinVar-2 ikely Pathogenic Mutations-1.xlsx
- genes-2456230-supplementary/Supplementary FIGURE and LAMP2 MUTATIONS EXCEL FILES/Table S4-ClinVar-3 Missense Mutation-1.xlsx
- genes-2456230-supplementary/Supplementary FIGURE and LAMP2 MUTATIONS EXCEL FILES/Table S5-ClinVar-4 Nonsense Mutation-1.xlsx
- genes-2456230-supplementary/Supplementary FIGURE and LAMP2 MUTATIONS EXCEL FILES/Table S6-ClinVar-5 Frameshift mutation-1.xlsx
- genes-2456230-supplementary/Supplementary FIGURE and LAMP2 MUTATIONS EXCEL FILES/Table S7-ClinVar-6 Splice Site Mutation-1.xlsx
- genes-2456230-supplementary/Supplementary FIGURE and LAMP2 MUTATIONS EXCEL FILES/Video S1 and S2-Danon Case 1 and Case 2 cardiac echo mp4/
- genes-2456230-supplementary/Supplementary FIGURE and LAMP2 MUTATIONS EXCEL FILES/Video S1 and S2-Danon Case 1 and Case 2 cardiac echo mp4/.DS_Store
- genes-2456230-supplementary/Supplementary FIGURE and LAMP2 MUTATIONS EXCEL FILES/Video S1 and S2-Danon Case 1 and Case 2 cardiac echo mp4/Video S1/
- genes-2456230-supplementary/Supplementary FIGURE and LAMP2 MUTATIONS EXCEL FILES/Video S1 and S2-Danon Case 1 and Case 2 cardiac echo mp4/Video S1/Case 1 echo, short axis view.mp4
- genes-2456230-supplementary/Supplementary FIGURE and LAMP2 MUTATIONS EXCEL FILES/Video S1 and S2-Danon Case 1 and Case 2 cardiac echo mp4/Video S1/Case 1_4 chambers view, LV.mp4
- genes-2456230-supplementary/Supplementary FIGURE and LAMP2 MUTATIONS EXCEL FILES/Video S1 and S2-Danon Case 1 and Case 2 cardiac echo mp4/Video S2/
- genes-2456230-supplementary/Supplementary FIGURE and LAMP2 MUTATIONS EXCEL FILES/Video S1 and S2-Danon Case 1 and Case 2 cardiac echo mp4/Video S2/Case 2 short axis view (1).mp4
- genes-2456230-supplementary/Supplementary FIGURE and LAMP2 MUTATIONS EXCEL FILES/Video S1 and S2-Danon Case 1 and Case 2 cardiac echo mp4/Video S2/Case 2_ four chambers view.mp4
- genes-2456230-supplementary/Supplementary FIGURE and LAMP2 MUTATIONS EXCEL FILES/Video S1 and S2-Danon Case 1 and Case 2 cardiac echo mp4/Video S2/Echo CASE 2_ 4 chambers view - Made with Clipchamp (1).mp4
- genes-2456230-supplementary/Supplementary FIGURE and LAMP2 MUTATIONS EXCEL FILES/Video S1 and S2-Danon Case 1 and Case 2 cardiac echo mp4/Video S2/Echo of Case 2_ 4 chambers view - Made with Clipchamp (2).mp4
