# Supplementary material for: Danon Disease: Entire LAMP2 Gene Deletion with Unusual Clinical Presentation—Case Report and Review of the Literature
Source: Genes (Basel). 2023 Jul 27;14(8):1539. doi: 10.3390/genes14081539 (PMC10454823; doi:10.3390/genes14081539)
Supplement: Supplementary file 1 [file genes-14-01539-s001.zip › genes-2456230-supplementary/Supplementary FIGURE and LAMP2 MUTATIONS EXCEL FILES/Table S1-HGMD LAMP2 gene mutations.xlsx]

## Sheet: Missense nonsense-44 Mutations
HGMD	HGMD codon	HGMD amino	HGVS	HGVS	VCF	Variant	Reported phenotype	Reference	Extra
accession	change	acid change	(nucleotide)	(protein)	CHROM POS REF/ALT	class			information
	GGG-TGG	Gly13Trp	c.37G>T	p.G13W	ChrX:120469133C/A	DM?	Cardiomyopathy, hypertrophic	Micheu (2020) Diagnostics (Basel) 10,	hg38 hg19 COM dbSNP
	TGC-CGC	Cys18Arg	c.52T>C	p.C18R	ChrX:120469118A/G	DM	Cardiomyopathy, dilated	Kyaw (2018) Cureus 10, e2155	hg38 hg19
	CTA-CGA	Leu19Arg	c.56T>G	p.L19R	ChrX:120469114A/C	DM	Cardiomyopathy, hypertrophic	Walsh (2017) Genet Med 19, 192	hg38 hg19 COM dbSNP
	GGA-TGA	Gly22Term	c.64G>T	p.G22*	ChrX:120469106C/A	DM	Danon disease, early-onset	Fu (2016) Am J Cardiol 118, 888	hg38 hg19
	CGG-TGG	Arg25Trp	c.73C>T	p.R25W	ChrX:120456761G/A	DM?	Sudden unexplained death in the young	Shanks (2018) Circulation 137, 2705	hg38 hg19 COM CpG dbSNP gnomAD
	TGC-TGA	Cys41Term	c.123C>A	p.C41*	ChrX:120456711G/T	DM	Danon disease	Yang (2020) Genes (Basel) 11,	hg38 hg19
	TGG-TAG	Trp46Term	c.137G>A	p.W46*	ChrX:120456697C/T	DM	Danon disease	Fidzianska (2013) Neuropediatrics 44, 276	hg38 hg19
	TGG-TGA	Trp46Term	c.138G>A	p.W46*	ChrX:120456696C/T	DM	Danon disease	Balmer (2005) Eur J Pediatr 164, 509	hg38 hg19 dbSNP
								Xiong (2015) Science 347: 1254806 [Additional report]
	CAG-TAG	Gln47Term	c.139C>T	p.Q47*	ChrX:120456695G/A	DM	Cardiomyopathy, dilated	Nguyen (2021) Circ J epub, epub	hg38 hg19
	GGG-GTG	Gly80Val	c.239G>T	p.G80V	ChrX:120455515C/A	DM	Cardiomyopathy, hypertrophic	Cecconi (2016) Int J Mol Med 38, 1111	hg38 hg19
	CAG-TAG	Gln83Term	c.247C>T	p.Q83*	ChrX:120455507G/A	DM	Danon disease	Boucek (2011) Genet Med 13, 563	hg38 hg19 dbSNP
								Xiong (2015) Science 347: 1254806 [Additional report]
	GGA-AGA	Gly93Arg	c.277G>A	p.G93R	ChrX:120455477C/T	DM	Danon disease	Xu (2019) Mol Genet Genomic Med 7, e941	hg38 hg19 CpG
	TGG-TGA	Trp98Term	c.294G>A	p.W98*	ChrX:120455460C/T	DM	Danon disease	Fanin (2006) Am J Pathol 168, 1309	hg38 hg19 dbSNP
								Hathaway (2021) BMC Cardiovasc Disord 21: 126 [Cardiomyopathy, hypertrophic]
								Quiat (2020) J Am Heart Assoc 9: e016195 [Cardiomyopathy, dilated]
								Spinazzi (2008) Clin Genet 73: 388 [Additional report]
								3 more reference(s)...
	TAT-TAA	Tyr109Term	c.327T>A	p.Y109*	ChrX:120455427A/T	DM	Danon disease	Boucek (2011) Genet Med 13, 563	hg38 hg19 dbSNP
								Xiong (2015) Science 347: 1254806 [Additional report]
	ACA-ATA	Thr124Ile	c.371C>T	p.T124I	ChrX:120455383G/A	DM?	Cardiomyopathy, hypertrophic	Walsh (2017) Genet Med 19, 192	hg38 hg19 COM dbSNP
								Hoss (2020) Circ Genom Precis Med 13: e002748 [Additional report]
	TTG-TAG	Leu147Term	c.440T>A	p.L147*	ChrX:120449086A/T	DM	Glycogen storage disease 2b	Nishino (2000) Nature 406, 906	hg38 hg19 COM PC dbSNP
								Xiong (2015) Science 347: 1254806 [Additional report]
	TTA-TGA	Leu156Term	c.467T>G	p.L156*	ChrX:120449059A/C	DM	Danon disease	Yang (2005) Circulation 112, 1612	hg38 hg19 dbSNP
								Xiong (2015) Science 347: 1254806 [Additional report]
								Zhang (2020) Front Genet 11: 589838 [Additional case report]
	TCA-TGA	Ser157Term	c.470C>G	p.S157*	ChrX:120449056G/C	DM	Glycogen storage disease 2b	Lobrinus (2005) Neuromuscul Disord 15, 293	hg38 hg19 dbSNP
								Xiong (2015) Science 347: 1254806 [Additional report]
	ACT-GCT	Thr158Ala	c.472A>G	p.T158A	ChrX:120449054T/C	DM?	Cardiomyopathy, dilated	Walsh (2017) Genet Med 19, 192	hg38 hg19 COM dbSNP
	TGG-TGA	Trp169Term	c.507G>A	p.W169*	ChrX:120449019C/T	DM	Danon disease	Boucek (2011) Genet Med 13, 563	hg38 hg19 dbSNP
								Xiong (2015) Science 347: 1254806 [Additional report]
	GTA-ATA	Val173Ile	c.517G>A	p.V173I	ChrX:120449009C/T	DM?	Cardiomyopathy, hypertrophic	Walsh (2017) Genet Med 19, 192	hg38 hg19 COM dbSNP gnomAD
	CAA-TAA	Gln174Term	c.520C>T	p.Q174*	ChrX:120449006G/A	DM	Glycogen storage disease 2b	Charron (2004) Heart 90, 842	hg38 hg19 dbSNP
								Liu (2020) Int J Cardiol 302: 117 [Left ventricular noncompaction cardiomyopathy]
								Xiong (2015) Science 347: 1254806 [Additional report]
	ACA-TCA	Thr196Ser	c.586A>T	p.T196S	ChrX:120447996T/A	DM?	Danon disease	Cetin (2016) Clin Genet 90, 366	hg38 hg19 COM dbSNP gnomAD
	GGA-AGA	Gly221Arg	c.661G>A	p.G221R	ChrX:120447921C/T	DM?	Cardiomyopathy, dilated	Mook (2013) J Med Genet 50, 614	hg38 hg19 dbSNP gnomAD
								Neubauer (2017) Eur J Hum Genet 25: 404 [Sudden infant death syndrome]
								Cecconi (2016) Int J Mol Med 38: 1111 [Cardiomyopathy, hypertrophic]
	TAT-TAG	Tyr223Term	c.669T>G	p.Y223*	ChrX:120447913A/C	DM	Danon disease	Alfares (2018) Int J Health Sci (Qassim) 12, 35	hg38 hg19
	CAG-TAG	Gln240Term	c.718C>T	p.Q240*	ChrX:120447864G/A	DM	Danon disease, early-onset	Fu (2016) Am J Cardiol 118, 888	hg38 hg19
								Gurka (2020) ESC Heart Fail 7: 2534 [Danon disease]
								Kousal (2020) Acta Ophthalmol 99: 61 [Additional report]
	TCA-TAA	Ser250Term	c.749C>A	p.S250*	ChrX:120446420G/T	DM	Danon disease	Sugie (2016) Neuropathology 36, 561	hg38 hg19 COM
	TCA-TGA	Ser250Term	c.749C>G	p.S250*	ChrX:120446420G/C	DM	Danon disease, early-onset	Fu (2016) Am J Cardiol 118, 888	hg38 hg19
	AAT-AGT	Asn257Ser	c.770A>G	p.N257S	ChrX:120446399T/C	DM?	Cardiomyopathy, hypertrophic	Hoss (2020) Circ Genom Precis Med 13,	hg38 hg19 COM
	TGC-TGA	Cys265Term	c.795C>A	p.C265*	ChrX:120446374G/T	DM	Danon disease	Hedberg Oldfors (2015) Neuromuscul Disord 25, 493	hg38 hg19 dbSNP
								Walsh (2017) Genet Med 19: 192 [Cardiomyopathy, hypertrophic]
	CGT-CAT	Arg266His	c.797G>A	p.R266H	ChrX:120446372C/T	DM?	Cardiomyopathy, dilated	Mazzarotto (2020) Circulation 141, 387	hg38 hg19 COM CpG
	CTT-CCT	Leu272Pro	c.815T>C	p.L272P	ChrX:120446354A/G	DM	Danon disease	Di Nora (2020) Eur J Med Genet 63, 103645	hg38 hg19 COM
	AAT-AGT	Asn275Ser	c.824A>G	p.N275S	ChrX:120446345T/C	DM?	Cardiomyopathy, hypertrophic	Walsh (2017) Genet Med 19, 192	hg38 hg19 COM dbSNP gnomAD
	TAT-TGT	Tyr281Cys	c.842A>G	p.Y281C	ChrX:120446327T/C	DM?	Cardiomyopathy, dilated	Walsh (2017) Genet Med 19, 192	hg38 hg19 COM dbSNP
	AAT-CAT	Asn290His	c.868A>C	p.N290H	ChrX:120442659T/G	DM?	Cardiomyopathy, dilated	Mazzarotto (2020) Circulation 141, 387	hg38 hg19 COM
	CGA-TGA	Arg293Term	c.877C>T	p.R293*	ChrX:120442650G/A	DM	Danon disease	Iascone (2008) Hum Genet 123 537	hg38 hg19 CpG dbSNP
								Garcia-Pavia (2011) Eur J Heart Fail 13: 1193 [Cardiomypathy, hypertrophic]
								Campuzano (2017) J Cardiovasc Transl Res 10: 35 [Cardiomyopathy, hypertrophic]
								Walsh (2017) Genet Med 19: 192 [Cardiomyopathy, hypertrophic]
	GTT-ATT	Val310Ile	c.928G>A	p.V310I	ChrX:120442599C/T	DM	Danon disease	Bertini (2005) Neuropediatrics 36, 309	hg38 hg19 CpG dbSNP
								Popa (2020) Eur Heart J Case Rep 4: 1 [Myocarditis]
								Alfares (2015) Genet Med 17: 880 [Cardiomyopathy, hypertrophic]
								Walsh (2017) Genet Med 19: 192 [Cardiomyopathy, hypertrophic]
								2 more reference(s)...
	TGG-CGG	Trp321Arg	c.961T>C	p.W321R	ChrX:120441862A/G	DM	Glycogen storage disease 2b	Musumeci (2005) Neuromuscul Disord 15, 409	hg38 hg19 dbSNP
	TGG-TAG	Trp321Term	c.962G>A	p.W321*	ChrX:120441861C/T	DM	Danon disease	Csányi (2016) Can J Cardiol 32, 13552330	hg38 hg19 dbSNP
	TAT-TAG	Tyr329Term	c.987T>G	p.Y329*	ChrX:120441836A/C	DM	Danon disease	Codron (2018) Rev Neurol (Paris) , S0035	hg38 hg19 COM
	CAG-CCG	Gln353Pro	c.1058A>C	p.Q353P	ChrX:120441765T/G	DM	Cardiomyopathy, hypertrophic	Walsh (2017) Genet Med 19, 192	hg38 hg19 COM
	CAG-TAG	Gln353Term	c.1057C>T	p.Q353*	ChrX:120441766G/A	DM?	Danon disease	Marino (2016) Neuromuscul Disord 26, 890	hg38 hg19
								Hayashi (2018) J Hum Genet 63: 989 [Cardiomyopathy, hypertrophic]
	CAA-TAA	Gln359Term	c.1075C>T	p.Q359*	ChrX:120441748G/A	DM	Danon disease	Yang (2005) Circulation 112, 1612	hg38 hg19 dbSNP
								Xiong (2015) Science 347: 1254806 [Additional report]
								Samad (2017) Int J Cardiol 245: 201 [Additional case report]
	ACA-ATA	Thr364Ile	c.1091C>T	p.T364I	ChrX:120441732G/A	DM?	Ventricular fibrillation	van Lint (2019) Neth Heart J 27, 304	hg38 hg19 COM dbSNP gnomAD
								Rucinski (2022) Mol Genet Genomic Med 10: e2046 [Cardiomyopathy, hypertrophic]

## Sheet: Splicing --29 mutations
HGMD	HGMD splicing mutation	HGVS	VCF	Variant	Reported phenotype	Reference	Extra
accession		(nucleotide)	CHROM POS REF/ALT	class			information
	IVS1 as A-G -2	c.65-2A>G	ChrX:120456771T/C	DM	Glycogen storage disease 2b	Arad (2005) N Engl J Med 352, 362	hg38 hg19 dbSNP
						Cetin (2016) Clin Genet 90: 366 [Danon disease]
						Liu (2019) Mol Genet Genomic Med 7: e638 [Danon disease]
						Xiong (2015) Science 347: 1254806 [Additional report]
	IVS1 ds G-A +1	c.64+1G>A	ChrX:120469105C/T	DM	Danon disease	Alroy (2010) Ultrastruct Pathol 34, 333	hg38 hg19 COM PC dbSNP
						Hashem (2015) Stem Cells 33: 2343 [Additional report]
	IVS1 ds G-T +1	c.64+1G>T	ChrX:120469105C/A	DM	Glycogen storage disease 2b	Arad (2005) N Engl J Med 352, 362	hg38 hg19
	IVS1 ds C-T +36	c.64+36C>T	ChrX:120469070G/A	DM	Dilated cardiomyopathy	Lesurf (2022) NPJ Genom Med 7,	hg38 hg19 COM
	IVS2 ds G-A +1	c.183+1G>A	ChrX:120456650C/T	DM	Danon disease	Boucek (2011) Genet Med 13, 563	hg38 hg19 dbSNP
						Alfares (2015) Genet Med 17: 880 [Cardiomyopathy, hypertrophic]
						Walsh (2017) Genet Med 19: 192 [Cardiomyopathy, hypertrophic]
						Xiong (2015) Science 347: 1254806 [Additional report]
	IVS2 ds T-C +2	c.183+2T>C	ChrX:120456649A/G	DM	Cardiomyopathy, dilated	Minoche (2019) Genet Med 21, 650	hg38 hg19 COM
	IVS4 as G-C -1	c.557-1G>C	ChrX:120448026C/G	DM	Danon disease	Mulder (2019) Eur Heart J Case Rep 3,	hg38 hg19 COM
	IVS5 ds G-A +1	c.741+1G>A	ChrX:120447840C/T	DM	Glycogen storage disease 2b	Nishino (2000) Nature 406, 906	hg38 hg19 dbSNP
	IVS5 ds G-T +1	c.741+1G>T	ChrX:120447840C/A	DM	Cardiomyopathy, hypertrophic	Cecconi (2016) Int J Mol Med 38, 1111	hg38 hg19
						Zhou (2019) Mol Genet Genomic Med 7: e561 [Danon disease]
						Zhou (2019) Mol Genet Genomic Med 7: e561 [Functional characterisation]
	IVS5 ds T-C +2	c.741+2T>C	ChrX:120447839A/G	DM	Danon disease, cardiac only	Li (2021) Front Cardiovasc Med 8, 763240	hg38 hg19 COM
	IVS6 as C-A -3	c.865-3C>A	ChrX:120442665G/T	DM	Danon disease	Nadeau (2008) Muscle Nerve 37, 338	hg38 hg19 dbSNP
	IVS6 as C-G -3	c.865-3C>G	ChrX:120442665G/C	DM	Danon disease	Hedberg Oldfors (2015) Neuromuscul Disord 25, 493	hg38 hg19
	IVS6 as A-G -2	c.865-2A>G	ChrX:120442664T/C	DM	Glycogen storage disease 2b	Arad (2005) N Engl J Med 352, 362	hg38 hg19 dbSNP
	IVS6 as G-C -1	c.865-1G>C	ChrX:120442663C/G	DM	Danon disease	Boucek (2011) Genet Med 13, 563	hg38 hg19 dbSNP
	IVS6 ds G-A -1	c.864G>A	ChrX:120446305C/T	DM	Danon disease	Luo (2014) Clin Neuropathol 33, 284	hg38 hg19 COM
						Suzuki (2021) Eur Heart J Case Rep 5: ytab145 [Additional case report]
	IVS6 ds G-A +1	c.864+1G>A	ChrX:120446304C/T	DM	Cardiomyopathy, dilated	Sivitskaya (2020) Gene Rep 18 100564	hg38 hg19
						Sivitskaya (2020) Gene Rep 18: 100564 [Functional characterisation]
	IVS6 ds G-T +1	c.864+1G>T	ChrX:120446304C/A	DM	Cardiomyopathy, hypertrophic	Alfares (2015) Genet Med 17, 880	hg38 hg19 COM dbSNP
						Walsh (2017) Genet Med 19: 192 [Additional report]
	IVS6 ds T-C +2	c.864+2T>C	ChrX:120446303A/G	DM?	Cardiomyopathy, hypertrophic	Viswanathan (2017) PLoS One 12, e0187948	hg38 hg19 COM dbSNP
						Samad (2017) Int J Cardiol 245: 201 [Danon disease]
	IVS6 ds A-G +4	c.864+4A>G	ChrX:120446301T/C	DM	Danon disease	Roos (2018) Mol Genet Metab 123, 177	hg38 hg19
	IVS6 ds G-C +5	c.864+5G>C	ChrX:120446300C/G	DM	Glycogen storage disease 2b	Nishino (2000) Nature 406, 906	hg38 hg19 dbSNP
						Xiong (2015) Science 347: 1254806 [Additional report]
	IVS7 as A-G -2	c.929-2A>G	ChrX:120441896T/C	DM	Cardiomyopathy, hypertrophic	Walsh (2017) Genet Med 19, 192	hg38 hg19 COM
	IVS7 as G-A -1	c.929-1G>A	ChrX:120441895C/T	DM	Glycogen storage disease 2b	Horvath (2003) Neuropediatrics 34, 270	hg38 hg19 dbSNP
						Mulder (2019) Eur Heart J Case Rep 3: ytz132 [Danon disease]
						Alfares (2015) Genet Med 17: 880 [Cardiomyopathy, hypertrophic]
						Walsh (2017) Genet Med 19: 192 [Cardiomyopathy, hypertrophic]
						1 more reference(s)...
	IVS7 ds G-A -1	c.928G>A	ChrX:120442599C/T	DM	Glycogen storage disease 2b	Arad (2005) N Engl J Med 352, 362	hg38 hg19 COM CpG dbSNP
	IVS7 ds G-T -1	c.928G>T	ChrX:120442599C/A	DM	Danon disease	Fernández (2021) Clin Genet 99, 481	hg38 hg19 COM
	IVS7 ds G-A +1	c.928+1G>A	ChrX:120442598C/T	DM	Cardiomyopathy, dilated	Xiao (2021) Front Cardiovasc Med 8, 657689	hg38 hg19 COM
	IVS7 ds G-T +1	c.928+1G>T	ChrX:120442598C/A	DM	Sudden cardiac arrest	Asatryan (2019) Am J Cardiol 123, 2031	hg38 hg19
	IVS7 ds A-T +3	c.928+3A>T	ChrX:120442596T/A	DM	Danon disease	Bournazos (2022) Genet Med 24, 130	hg38 hg19 COM
	IVS8 ds G-C +1	c.1093+1G>C	ChrX:120441729C/G	DM	Danon disease	Di Blasi (2008) Neuromuscul Disord 18, 962	hg38 hg19
						Xiong (2015) Science 347: 1254806 [Additional report]
	IVS8 ds T-A +2	c.1093+2T>A	ChrX:120441728A/T	DM	Danon disease	Tunon (2008) Neuromuscul Disord 18, 167	hg38 hg19 dbSNP
						Xiong (2015) Science 347: 1254806 [Additional report]

## Sheet: Regulatory- 2 mutation
HGMD	Regulatory sequence	HGVS	VCF	Variant	Reported phenotype	Reference	Extra
accession		(nucleotide)	CHROM POS REF/ALT	class			information
	TTATGCAGCAACAAACATGAAAAAAAGCTC(A-C)TTATCACTGATCATTAGAGAAAGGCAAATC	c.-1054A>C	ChrX:120470223T/G	DM	Parkinson disease	Pang (2012) Neurosci Lett 526, 63	hg38 hg19 COM dbSNP
	-1054 relative to initiation codon
	AGCCCCGCCCCTAGTCTTATGACTCGCACT(G-A)AAGCGCCGATTCCTGGCTTTTGCAAGGCTG	c.-143G>A	ChrX:120469312C/T	FP	Increased transcriptional activity	Pang (2012) Neurosci Lett 526, 63	hg38 hg19 COM
	-143 relative to initiation codon

## Sheet: Small deletions-36 mutations
HGMD	HGMD deletion	HGVS	HGVS	VCF	Variant	Reported phenotype	Reference	Extra
accession		(nucleotide)	(protein)	CHROM POS REF/ALT	class			information
	CCGCCGCCGTcgccgccgtCGCCGCCTGC	Not yet available	Not yet available	Not yet available	DM	Danon disease	Boucek (2011) Genet Med 13, 563	COM
	non-coding region
	GTGTGC^4TTCCgCCTCTTCCCG	c.14delG	p.(Arg5Profs*15)	ChrX:120469155GC/G	DM	Glycogen storage disease 2b	Nishino (2000) Nature 406, 906	hg38 hg19 dbSNP
	TTCCCG^9GTTCcGGGCTCAGGG	c.29delC	p.(Pro10Argfs*10)	ChrX:120469140CG/C	DM	Cardiomyopathy, hypertrophic	Walsh (2017) Genet Med 19, 192	hg38 hg19 COM
	GTTCCG^11GGCTcagggctcgttctggtctGCCTAGTCCT	c.35_52del18	p.(Ser12_Val17del)	ChrX:120469117CAGACCAGAACGAGCCCTG/C	DM	Cardiomyopathy, dilated	Nguyen (2021) Circ J epub, epub	hg38 hg19
	TTCCG^11GGCTCagggctcGTTCTGGTCT	c.36_42delAGGGCTC	p.(Gly13Phefs*5)	ChrX:120469127CGAGCCCT/C	DM	Glycogen storage disease 2b	Charron (2004) Heart 90, 842	hg38 hg19 dbSNP
	TTAAT^33TTGACagATTCAGAAAA	c.103_104delGA	p.(Asp35Phefs*20)	ChrX:120456729ATC/A	DM	Danon disease	Echaniz-Laguna (2006) Muscle Nerve 33, 393	hg38 hg19 dbSNP
	AAATGCC^40ACTtGCCTTTATGC	c.121delT	p.(Cys41Alafs*8)	ChrX:120456712CA/C	DM	Danon disease	Kim (2014) Tex Heart Inst J 41, 332	hg38 hg19 dbSNP
	TGCCACT^41TGCcTTTATGCAAA	c.124delC	p.(Leu42Phefs*7)	ChrX:120456709AG/A	DM	Cardiomyopathy, hypertrophic	Walsh (2017) Genet Med 19, 192	hg38 hg19 COM
	CACTTGC^42CTTtATGCAAAATG	c.127delT	p.(Tyr43Metfs*6)	ChrX:120456706TA/T	DM	Danon disease	Demirdas (2019) Circ Genom Precis Med 12, e002395	hg38 hg19 COM
	ACAAAT^59AAAAcTTAT_EI_GTAAGT	c.179delC	p.(Thr60Ilefs*5)	ChrX:120456654AG/A	DM	Danon disease	Regelsberger (2009) J Inherit Metab Dis 32S1, S115	hg38 hg19 dbSNP
	TTAG_IE_AAA^63ACTgtAACCATTTCA	c.190_191delGT	p.(Val64Asnfs*11)	ChrX:120455562TAC/T	DM	Danon disease	He (2014) Herz 39, 877	hg38 hg19 COM
	CTGTG^73ACATAtaATGGAAGCAT	c.222_223delTA	p.(Tyr74*)	ChrX:120455530TTA/T	DM	Cardiomyopathy, hypertrophic	Walsh (2017) Genet Med 19, 192	hg38 hg19 COM
							Kühnisch (2019) Clin Genet 96: 549 [Additional report]
	CATTTGT^80GGGgATGATCAGAA	c.241delG	p.(Asp81Metfs*8)	ChrX:120455512TC/T	DM	Danon disease	Kim (2010) Muscle Nerve 41, 879	hg38 hg19 dbSNP
	CAGAAT^85GGTCccAAAATAGCAG	c.257_258delCC	p.(Pro86Glnfs*26)	ChrX:120455495TGG/T	DM	Danon disease	Cheng (2012) Eur Heart J 33, 649	hg38 hg19 dbSNP
	AAATA^89GCAGTgcagtTCGGACCTGG	c.270_274delGCAGT	p.(Gln91Argfs*20)	ChrX:120455479AACTGC/A	DM	Cardiomyopathy, hypertrophic	Walsh (2017) Genet Med 19, 192	hg38 hg19 COM
	AGCATCT^108ACTtATTCAATTGA	c.325delT	p.(Tyr109Ilefs*39)	ChrX:120455428TA/T	DM	Cardiomyopathy, left ventricular noncompaction	Li (2019) Mol Genet Genomic Med 7, e874	hg38 hg19
	CTGAA^131GATAAaG_EI_GTAACCTTA	c.396delA	p.(Gly133Glufs*15)	ChrX:120455357CT/C	DM	Danon disease	Luo (2014) Clin Neuropathol 33, 284	hg38 hg19
	TGTTGAT^139GAAcTTTTGGCCAT	c.418delC	p.(Leu140Phefs*8)	ChrX:120449107AG/A	DM	Danon disease	Gurka (2020) ESC Heart Fail 7, 2534	hg38 hg19
							Kousal (2020) Acta Ophthalmol 99: 61 [Additional report]
	TCCATTG^148AATgacctTTTTAGATGC	c.445_449delGACCT	p.(Asp149Phefs*2)	ChrX:120449076AAGGTC/A	DM	Danon disease	Gurka (2020) ESC Heart Fail 7, 2534	hg38 hg19
							Kousal (2020) Acta Ophthalmol 99: 61 [Additional report]
	ATGAC^150CTTTTtAGATGCAATA	c.453delT	p.(Phe151Leufs*32)	ChrX:120449072TA/T	DM	Cardiomyopathy, hypertrophic	Bottillo (2016) Gene 577, 227	hg38 hg19
							Novelli (2020) BMC Cardiovasc Disord 20: 156 [Danon disease]
	CTGTGT^190GATAaAGACAAAACT	c.573delA	p.(Asp192Thrfs*50)	ChrX:120448008CT/C	DM	Danon disease	Dougu (2009) Circ J 73, 376	hg38 hg19 dbSNP
	GGCAAT^230GATAcTTGTCTGCTG	c.692delC	p.(Thr231Ilefs*11)	ChrX:120447889AG/A	DM	Cardiomyopathy, hypertrophic	Gill (2018) J Genet Med 15 87	hg38 hg19
	ACCATG^238GGGCtGCAGCTGAAC	c.716delT	p.(Leu239Argfs*3)	ChrX:120447865CA/C	DM	Danon disease	Sabourdy (2009) Muscle Nerve 39, 837	hg38 hg19 dbSNP
	TTCTTCTCCTgaag_IE_gttgct^250TCAGTTATTA	c.742-4_747del10	Not yet available	ChrX:120446421AAGCAACCTTC/A	DM	Glycogen storage disease 2b	Nishino (2000) Nature 406, 906	hg38 hg19 dbSNP
	ATAGC^277AGCACcATTAAGTATC	c.834delC	p.(Ile279Leufs*4)	ChrX:120446334TG/T	DM	Cardiomyopathy, hypertrophic	Hathaway (2021) BMC Cardiovasc Disord 21, 126	hg38 hg19 COM
	AGCACC^279ATTAaGTATCTAGAC	c.839delA	p.(Lys280Serfs*3)	ChrX:120446329CT/C	DM	Cardiomyopathy, hypertrophic	Hayashi (2018) J Hum Genet 63, 989	hg38 hg19 COM
	CTTTGCT^288GTG_EI_gTGAGTAACAG	c.864+1delG	Not yet available	ChrX:120446303AC/A	DM	Danon disease	Cottinet (2010) J Inherit Metab Dis 34, 515	hg38 hg19 COM dbSNP
	CTTTGCT^288GTG_EI_gtgaGTAACAGATT	c.864+3_864+6delGAGT	Not yet available	ChrX:120446298TACTC/T	DM	Glycogen storage disease 2b	Arad (2005) N Engl J Med 352, 362	hg38 hg19 dbSNP
							Bui (2008) Pediatr Transplant 12: 246 [Functional characterisation]
							Hashida (2015) J Cardiol 66: 168 [Additional case report]
	TTTCAGC^313ATTgCAAATAACAA	c.940delG	p.(Ala314Glnfs*32)	ChrX:120441882GC/G	DM	Danon disease	Majer (2012) Gene 498, 183	hg38 hg19
							Gurka (2020) ESC Heart Fail 7: 2534 [Additional report]
	CAGCTAC^321TGGgATGCCCCCCT	c.964delG	p.(Asp322Metfs*24)	ChrX:120441858TC/T	DM	Cardiomyopathy, hypertrophic	Michalak (2020) Arch Med Sci 16, 1464	hg38 hg19
	GGATGCC^324CCCcTGGGAAGTTC	c.973delC	p.(Leu325Trpfs*21)	ChrX:120441849AG/A	DM	Danon disease	Hedberg Oldfors (2015) Neuromuscul Disord 25, 493	hg38 hg19
							Walsh (2017) Genet Med 19: 192 [Cardiomyopathy, hypertrophic]
							Zhang (2020) Front Genet 11: 589838 [Additional case report]
	GTGTCT^341GGAGcATTTCAGATA	c.1025delC	p.(Ala342Aspfs*4)	ChrX:120441797TG/T	DM	Danon disease	He (2013) Zhonghua Xin Xue Guan Bing Za Zhi 41, 594	hg38 hg19 COM
	TTTGAT^350CTAAgGGTTCAGCCT	c.1054delG	p.(Val352Phefs*6)	ChrX:120441768AC/A	DM	Danon disease	Xu (2021) Diagn Pathol 16,	hg38 hg19
	GACACAA^360GGAaAGTATTCTAC	c.1082delA	p.(Lys361Serfs*19)	ChrX:120441740CT/C	DM	Danon disease	Taylor (2007) J Hum Genet 52, 830	hg38 hg19 dbSNP
	CATCTAG_IE_CTCaa^367GACTGCAGTG	c.1097_1098delAA	p.(Gln366Argfs*6)	ChrX:120431457CTT/C	DM	Danon disease	Yasui (2021) Neuromuscul Disord 31, 1207	hg38 hg19
	TGCAGAT^372GACgacAACTTCCTTG	c.1117_1119delGAC	p.(Asp373del)	ChrX:120431436TGTC/T	DM?	Accessory atrioventricular connection	Esposito (2009) Am J Med Genet A 149A, 1574	hg38 hg19 dbSNP gnomAD

## Sheet: Small insertions- 15 mutations
HGMD	HGMD insertion	HGVS	HGVS	VCF	Variant	Reported phenotype	Reference	Extra
accession		(nucleotide)	(protein)	CHROM POS REF/ALT	class			information
	TTCCG^11GGCTCcgggctcAGGGCTCGTT	c.29_35dupCGGGCTC	p.(Val15Argfs*20)	ChrX:120469134T/TGAGCCCG	DM	Danon disease	Liu (2019) Mol Genet Genomic Med 7, e638	hg38 hg19
	TTGCCTT^43TATatGCAAAATGGC	c.128_129dupAT	p.(Ala44Metfs*6)	ChrX:120456704C/CAT	DM	Danon disease	Hashem (2015) Stem Cells 33, 2343	hg38 hg19 COM dbSNP
							Alfares (2015) Genet Med 17: 880 [Cardiomyopathy, hypertropic]
							Walsh (2017) Genet Med 19: 192 [Cardiomyopathy, hypertrophic]
	TTATGCA^45AAAaTGGCAGATGA	c.135dupA	p.(Trp46Metfs*10)	ChrX:120456698A/AT	DM	Danon disease	Meinert (2019) Ophthalmic Genet 40, 227	hg38 hg19 COM
	GGTCCC^87AAAAaTAGCAGTGCA	c.262dupA	p.(Ile88Asnfs*25)	ChrX:120455491A/AT	DM	Cardiomyopathy, hypertrophic	Restrepo-Cordoba (2017) J Cardiovasc Transl Res 10, 35	hg38 hg19 COM
	AGGCA^106GCATCcatcTACTTATTCA	c.317_320dupCATC	p.(Thr108Ilefs*6)	ChrX:120455433A/AGATG	DM	Danon disease	Cheng (2012) Eur Heart J 33, 649	hg38 hg19 dbSNP
	AG_IE_GAATT^135CTTtACTGTTGATG	c.405dupT	p.(Thr136Tyrfs*3)	ChrX:120449120T/TA	DM	Danon disease	Di Fruscio (2015) Autophagy 11, 928	hg38 hg19 COM
	AAAGAC^193AAAAaCTTCAACAGT	c.580dupA	p.(Thr194Asnfs*33)	ChrX:120448001G/GT	DM	Danon disease with tetralogy of fallot	Shimozono (2021) Pediatr Int 63, 988	hg38 hg19 COM
	TTAAC^254ATCAAgaCCCCAATACA	c.764_765insGA	p.(Asn255Lysfs*29)	ChrX:120446404G/GTC	DM	Danon disease, cardiac only	Wang (2022) Front Cardiovasc Med 9, 899283	hg38 hg19 COM
	AGGCAGC^265TGCcCGTTCTCACA	c.796dupC	p.(Arg266Profs*8)	ChrX:120446372C/CG	DM	Danon disease	Fanin (2006) Am J Pathol 168, 1309	hg38 hg19 dbSNP
							Spinazzi (2008) Clin Genet 73: 388 [Additional report]
	TCTCAC^269ACTGgCTCTACTTAG	c.808dupG	p.(Ala270Glyfs*4)	ChrX:120446360G/GC	DM	Danon disease	Cheng (2012) Eur Heart J 33, 649	hg38 hg19 dbSNP
							Chen (2012) Gene 507: 174 [Additional case report]
	AAAAC^293CGATTtTTATCTGAAG	c.883dupT	p.(Tyr295Leufs*13)	ChrX:120442643T/TA	DM	Glycogen storage disease 2b	Takahashi (2002) Ann Neurol 52, 122	hg38 hg19 dbSNP
	TTCAGC^313ATTGgCAAATAACAA	c.940dupG	p.(Ala314Glyfs*3)	ChrX:120441882G/GC	DM	Danon disease	Modrego (2017) Neurologia 32, 331	hg38 hg19 COM PC
	CTACTGG^322GATtGCCCCCCTGG	c.966dupT	p.(Ala323Cysfs*27)	ChrX:120441856C/CA	DM	Noncompaction, left ventricular	van Waning (2018) J Am Coll Cardiol 71, 711	hg38 hg19 COM
							Mulder (2019) Eur Heart J Case Rep 3: ytz132 [Danon disease]
	GATGCC^324CCCCcTGGGAAGTTC	c.973dupC	p.(Leu325Profs*25)	ChrX:120441849A/AG	DM	Danon disease	Csányi (2016) Can J Cardiol 32, 13552330	hg38 hg19 COM dbSNP
							Liu (2019) Mol Genet Genomic Med 7: e638 [Additional report]
	AATGTG^358ACACcAAGGAAAGTA	c.1075dupC	p.(Gln359Profs*14)	ChrX:120441747T/TG	DM	Glycogen storage disease 2b	Vieitez (2008) Hum Genet 123 113	hg38 hg19

## Sheet: Small indels- 1 mutation
HGMD	HGMD deletion/insertion	HGVS	HGVS	VCF	Variant	Reported phenotype	Reference	Extra
accession		(nucleotide)	(protein)	CHROM POS REF/ALT	class			information
	GATGCC^324CCCCtGGGAAGTTCT	c.974delTinsAA	p.(Leu325Glnfs*25)	ChrX:120441848CA/CTT	DM	Glycogen storage disease 2b	Nishino (2000) Nature 406, 906	hg38 hg19 COM PC
	Ins: aa						Guo (2019) Exp Ther Med 18: 1527 [Danon disease]

## Sheet: Gross deletions-12 mutations
HGMD	DNA	Description	HGVS	HGVS	VCF	Variant	Reported phenotype	Reference	Extra
accession	level		(nucleotide)	(protein)	CHROM POS REF/ALT	class			information
	gDNA	~1 kb partial gene	Not yet available	Not yet available	Not yet available	DM	Cardiomyopathy, hypertrophic	Burstein (2021) Pediatr Res 89, 1470	COM
	gDNA	11154bp ex 4-8	Not yet available	Not yet available	Not yet available	DM	Danon disease	Majer (2018) Am J Med Genet A 176, 2430	COM
								Gurka (2020) ESC Heart Fail 7: 2534 [Additional report]
	gDNA	22 bp c.680_701	c.680_701del22	p.(Asn227Argfs*8)	ChrX:120447880CAGCAGACAAGTATCATTGCCAT/C	DM	Danon disease	Fanin (2006) Am J Pathol 168, 1309	hg38 hg19
								Spinazzi (2008) Clin Genet 73: 388 [Additional report]
	gDNA	24 bp nt. 877-900	c.877_900del24	p.(Arg293_Asn300del)	ChrX:120442626TGTTCACTTCCTTCAGATAAAATCG/T	DM	Glycogen storage disease 2b	Lacoste-Collin (2002) Neuromuscul Disord 12, 882	hg38 hg19
	gDNA	25477 bp ex 4-8	Not yet available	Not yet available	Not yet available	DM	Danon disease	Majer (2018) Am J Med Genet A 176, 2430	COM
								Gurka (2020) ESC Heart Fail 7: 2534 [Additional report]
	gDNA	34kb incl 5'UTR & ex. 1	Not yet available	Not yet available	Not yet available	DM	Danon disease	Yang (2010) Circ Cardiovasc Genet 3, 129	COM
	gDNA	58kb incl ex. 4-10	Not yet available	Not yet available	Not yet available	DM	Danon disease	Yang (2010) Circ Cardiovasc Genet 3, 129	COM
	gDNA	64kb incl ex. 4-10	Not yet available	Not yet available	Not yet available	DM	Danon disease	Yang (2010) Circ Cardiovasc Genet 3, 129	COM
	cDNA	ex. 1	Not yet available	Not yet available	Not yet available	DM	Danon disease	Boucek (2011) Genet Med 13, 563
	cDNA	ex. 4-10	Not yet available	Not yet available	Not yet available	DM	Danon disease	Boucek (2011) Genet Med 13, 563
	gDNA	ex. 8-9	Not yet available	Not yet available	Not yet available	DM	Cardiomyopathy, dilated	Ceyhan-Birsoy (2016) Mol Genet Genomic Med 4, 143
	gDNA	incl. entire gene, CUL4B & 3 other genes	Not yet available	Not yet available	Not yet available	DM	Danon disease	Majer (2020) Am J Med Genet A 182, 219	COM
								Gurka (2020) ESC Heart Fail 7: 2534 [Additional report]

## Sheet: Gross insertions-2 mutations
HGMD	DNA	Insertion/	Description	Variant	Reported phenotype	Reference	Extra
accession	level	duplication		class			information
	gDNA	Duplication	1.5 kb incl. ex. 4-5	DM	Danon disease	Lines (2014) JIMD Rep 14, 11
	gDNA	Duplication	6404 bp incl. ex. 4-5	DM	Danon disease	Majer (2014) J Inherit Metab Dis 37, 117	COM
