# Supplementary material for: Danon Disease: Entire LAMP2 Gene Deletion with Unusual Clinical Presentation—Case Report and Review of the Literature
Source: Genes (Basel). 2023 Jul 27;14(8):1539. doi: 10.3390/genes14081539 (PMC10454823; doi:10.3390/genes14081539)
Supplement: Supplementary file 1 [file genes-14-01539-s001.zip › genes-2456230-supplementary/Supplementary FIGURE and LAMP2 MUTATIONS EXCEL FILES/Table S3-ClinVar-2 ikely Pathogenic Mutations-1.xlsx]

## Sheet: Sheet 1 - clinvar_result
Likely Pathogenic
1. Name: NM_002294.2(LAMP2):c.(?_929)_(1233_?)del
Gene(s): LAMP2
Protein change:
Condition(s): Danon disease
Clinical significance: Likely pathogenic (Last reviewed: Mar 24	2014)
Review status: criteria provided	single submitter
Chromosome: X
Location (GRCh38): 120431323 - 120441894
Accession: VCV000179651
ID: 179651
Canonical SPDI:
2. Name: NM_002294.3(LAMP2):c.1075C>T (p.Gln359Ter)
Gene(s): LAMP2
Protein change: Q359*
Condition(s): Cardiovascular phenotype	not provided
Clinical significance: Pathogenic/Likely pathogenic (Last reviewed: Apr 16	2019)
Review status: criteria provided	multiple submitters	no conflicts
Chromosome: X
Location (GRCh38): 120441748
Accession: VCV000372712
ID: 372712
Canonical SPDI: NC_000023.11:120441747:G:A
3. Name: NM_002294.3(LAMP2):c.999del (p.Glu334fs)
Gene(s): LAMP2
Protein change: E334fs
Condition(s): Primary dilated cardiomyopathy
Clinical significance: Likely pathogenic (Last reviewed: Feb 27	2014)
Review status: criteria provided	single submitter
Chromosome: X
Location (GRCh38): 120441824
Accession: VCV000178945
ID: 178945
Canonical SPDI: NC_000023.11:120441823:TTT:TT
4. Name: NM_002294.3(LAMP2):c.929-1G>A
Gene(s): LAMP2
Protein change:
Condition(s): not provided	Danon disease
Clinical significance: Likely pathogenic (Last reviewed: Oct 4	2016)
Review status: no assertion criteria provided
Chromosome: X
Location (GRCh38): 120441895
Accession: VCV000177657
ID: 177657
Canonical SPDI: NC_000023.11:120441894:C:T
5. Name: NM_002294.3(LAMP2):c.929-2A>G
Gene(s): LAMP2
Protein change:
Condition(s): not provided
Clinical significance: Pathogenic/Likely pathogenic (Last reviewed: Jul 1	2022)
Review status: criteria provided	multiple submitters	no conflicts
Chromosome: X
Location (GRCh38): 120441896
Accession: VCV000449156
ID: 449156
Canonical SPDI: NC_000023.11:120441895:T:C
6. Name: NM_002294.3(LAMP2):c.912T>G (p.Tyr304Ter)
Gene(s): LAMP2
Protein change: Y304*
Condition(s): Danon disease
Clinical significance: Likely pathogenic (Last reviewed: May 2	2018)
Review status: criteria provided	single submitter
Chromosome: X
Location (GRCh38): 120442615
Accession: VCV000228269
ID: 228269
Canonical SPDI: NC_000023.11:120442614:A:C
7. Name: NM_002294.3(LAMP2):c.865-1G>C
Gene(s): LAMP2
Protein change:
Condition(s): Hypertrophic cardiomyopathy
Clinical significance: Likely pathogenic (Last reviewed: Feb 11	2009)
Review status: no assertion criteria provided
Chromosome: X
Location (GRCh38): 120442663
Accession: VCV000044443
ID: 44443
Canonical SPDI: NC_000023.11:120442662:C:G
8. Name: NM_002294.3(LAMP2):c.864G>A (p.Val288=)
Gene(s): LAMP2
Protein change:
Condition(s): Danon disease
Clinical significance: Likely pathogenic (Last reviewed: Jul 12	2022)
Review status: criteria provided	single submitter
Chromosome: X
Location (GRCh38): 120446305
Accession: VCV001066188
ID: 1066188
Canonical SPDI: NC_000023.11:120446304:C:T
9. Name: NM_002294.3(LAMP2):c.834del (p.Ile279fs)
Gene(s): LAMP2
Protein change: I279fs
Condition(s): not provided
Clinical significance: Likely pathogenic (Last reviewed: Jul 4	2017)
Review status: criteria provided	single submitter
Chromosome: X
Location (GRCh38): 120446335
Accession: VCV000636442
ID: 636442
Canonical SPDI: NC_000023.11:120446334:GG:G
10. Name: NM_002294.3(LAMP2):c.795C>A (p.Cys265Ter)
Gene(s): LAMP2
Protein change: C265*
Condition(s): not provided	Danon disease
Clinical significance: Pathogenic/Likely pathogenic (Last reviewed: Sep 19	2017)
Review status: criteria provided	multiple submitters	no conflicts
Chromosome: X
Location (GRCh38): 120446374
Accession: VCV000180874
ID: 180874
Canonical SPDI: NC_000023.11:120446373:G:T
11. Name: NM_002294.3(LAMP2):c.768del (p.Asn257fs)
Gene(s): LAMP2
Protein change: N257fs
Condition(s): Danon disease
Clinical significance: Likely pathogenic (Last reviewed: Aug 1	2021)
Review status: criteria provided	single submitter
Chromosome: X
Location (GRCh38): 120446401
Accession: VCV001679280
ID: 1679280
Canonical SPDI: NC_000023.11:120446400:GGGG:GGG
12. Name: NM_002294.2(LAMP2):c.(?_398)-60_(741_?)+68del
Gene(s): LAMP2
Protein change:
Condition(s): Danon disease	Hypertrophic cardiomyopathy
Clinical significance: Likely pathogenic (Last reviewed: Nov 19	2015)
Review status: criteria provided	single submitter
Chromosome: X
Location (GRCh38): 120447773 - 120449188
Accession: VCV000228268
ID: 228268
Canonical SPDI:
13. Name: NM_002294.3(LAMP2):c.741+1G>A
Gene(s): LAMP2
Protein change:
Condition(s): Cardiovascular phenotype	Danon disease
Clinical significance: Pathogenic/Likely pathogenic (Last reviewed: Oct 4	2022)
Review status: criteria provided	multiple submitters	no conflicts
Chromosome: X
Location (GRCh38): 120447840
Accession: VCV000009977
ID: 9977
Canonical SPDI: NC_000023.11:120447839:C:T
14. Name: NM_002294.3(LAMP2):c.669T>G (p.Tyr223Ter)
Gene(s): LAMP2
Protein change: Y223*
Condition(s): not provided
Clinical significance: Likely pathogenic (Last reviewed: Jun 12	2017)
Review status: criteria provided	single submitter
Chromosome: X
Location (GRCh38): 120447913
Accession: VCV000636417
ID: 636417
Canonical SPDI: NC_000023.11:120447912:A:C
15. Name: NM_002294.3(LAMP2):c.659dup (p.Gly221fs)
Gene(s): LAMP2
Protein change: G221fs
Condition(s): Danon disease	not provided
Clinical significance: Pathogenic/Likely pathogenic (Last reviewed: Jun 24	2020)
Review status: criteria provided	multiple submitters	no conflicts
Chromosome: X
Location (GRCh38): 120447922 - 120447923
Accession: VCV000420796
ID: 420796
Canonical SPDI: NC_000023.11:120447922:G:GG
16. Name: NM_002294.3(LAMP2):c.463del (p.Ser155fs)
Gene(s): LAMP2
Protein change: S155fs
Condition(s): Primary familial hypertrophic cardiomyopathy	Danon disease
Clinical significance: Likely pathogenic (Last reviewed: Aug 18	2011)
Review status: criteria provided	multiple submitters	no conflicts
Chromosome: X
Location (GRCh38): 120449063
Accession: VCV000036441
ID: 36441
Canonical SPDI: NC_000023.11:120449062:T:
17. Name: NM_013995.2(LAMP2):c.217dup (p.Thr73fs)
Gene(s): LAMP2
Protein change: T73fs
Condition(s): Hypertrophic cardiomyopathy
Clinical significance: Likely pathogenic (Last reviewed: Mar 1	2008)
Review status: no assertion criteria provided
Chromosome: X
Location (GRCh38): 120455536 - 120455537
Accession: VCV000044422
ID: 44422
Canonical SPDI: NC_000023.11:120455536:T:TT
18. Name: NM_002294.3(LAMP2):c.191del (p.Val64fs)
Gene(s): LAMP2
Protein change: V64fs
Condition(s): Hypertrophic cardiomyopathy
Clinical significance: Likely pathogenic (Last reviewed: Mar 1	2008)
Review status: no assertion criteria provided
Chromosome: X
Location (GRCh38): 120455563
Accession: VCV000044421
ID: 44421
Canonical SPDI: NC_000023.11:120455562:A:
19. Name: NM_002294.3(LAMP2):c.184-1G>T
Gene(s): LAMP2
Protein change:
Condition(s): not provided
Clinical significance: Likely pathogenic (Last reviewed: Feb 21	2017)
Review status: criteria provided	single submitter
Chromosome: X
Location (GRCh38): 120455571
Accession: VCV000423793
ID: 423793
Canonical SPDI: NC_000023.11:120455570:C:A
20. Name: NM_002294.3(LAMP2):c.183+5G>A
Gene(s): LAMP2
Protein change:
Condition(s): not provided
Clinical significance: Likely pathogenic (Last reviewed: Aug 12	2013)
Review status: criteria provided	single submitter
Chromosome: X
Location (GRCh38): 120456646
Accession: VCV000180869
ID: 180869
Canonical SPDI: NC_000023.11:120456645:C:T
21. Name: NM_002294.3(LAMP2):c.183+2T>C
Gene(s): LAMP2
Protein change:
Condition(s): Danon disease
Clinical significance: Likely pathogenic (Last reviewed: Sep 13	2022)
Review status: criteria provided	single submitter
Chromosome: X
Location (GRCh38): 120456649
Accession: VCV001323222
ID: 1323222
Canonical SPDI: NC_000023.11:120456648:A:G
22. Name: NM_002294.3(LAMP2):c.128_129dup (p.Ala44fs)
Gene(s): LAMP2
Protein change: A44fs
Condition(s): Danon disease	Hypertrophic cardiomyopathy
Clinical significance: Likely pathogenic (Last reviewed: Feb 23	2012)
Review status: criteria provided	single submitter
Chromosome: X
Location (GRCh38): 120456704 - 120456705
Accession: VCV000177994
ID: 177994
Canonical SPDI: NC_000023.11:120456704:ATA:ATATA
23. Name: NM_002294.3(LAMP2):c.98_101del (p.Asn32_Leu33insTer)
Gene(s): LAMP2
Protein change:
Condition(s): Cardiomyopathy
Clinical significance: Likely pathogenic (Last reviewed: Apr 13	2021)
Review status: criteria provided	single submitter
Chromosome: X
Location (GRCh38): 120456733 - 120456736
Accession: VCV001329245
ID: 1329245
Canonical SPDI: NC_000023.11:120456732:GTCA:
24. Name: NM_002294.3(LAMP2):c.65-1G>C
Gene(s): LAMP2
Protein change:
Condition(s): not provided	Danon disease
Clinical significance: Pathogenic/Likely pathogenic (Last reviewed: May 16	2021)
Review status: criteria provided	multiple submitters	no conflicts
Chromosome: X
Location (GRCh38): 120456770
Accession: VCV000180891
ID: 180891
Canonical SPDI: NC_000023.11:120456769:C:G
25. Name: NM_002294.3(LAMP2):c.35_52del (p.Ser12_Val17del)
Gene(s): LAMP2
Protein change:
Condition(s): Primary dilated cardiomyopathy
Clinical significance: Likely pathogenic
Review status: no assertion criteria provided
Chromosome: X
Location (GRCh38): 120469118 - 120469135
Accession: VCV001012343
ID: 1012343
Canonical SPDI: NC_000023.11:120469117:AGACCAGAACGAGCCCTGAG:AG
26. Name: NM_002294.3(LAMP2):c.3G>A (p.Met1Ile)
Gene(s): LAMP2
Protein change: M1I
Condition(s): Danon disease
Clinical significance: Likely pathogenic (Last reviewed: Jun 11	2021)
Review status: no assertion criteria provided
Chromosome: X
Location (GRCh38): 120469167
Accession: VCV001174497
ID: 1174497
Canonical SPDI: NC_000023.11:120469166:C:T
27. Name: NM_002294.3(LAMP2):c.1A>T (p.Met1Leu)
Gene(s): LAMP2
Protein change: M1L
Condition(s): not provided
Clinical significance: Likely pathogenic (Last reviewed: Sep 1	2017)
Review status: criteria provided	single submitter
Chromosome: X
Location (GRCh38): 120469169
Accession: VCV000444824
ID: 444824
Canonical SPDI: NC_000023.11:120469168:T:A
28. Name: NC_000023.10:g.(?_119589192)_(119589445_?)dup
Gene(s): LAMP2
Protein change:
Condition(s): Danon disease
Clinical significance: Likely pathogenic (Last reviewed: Aug 27	2022)
Review status: criteria provided	single submitter
Accession: VCV002424391
ID: 2424391
Canonical SPDI:
