# Supplementary material for: Danon Disease: Entire LAMP2 Gene Deletion with Unusual Clinical Presentation—Case Report and Review of the Literature
Source: Genes (Basel). 2023 Jul 27;14(8):1539. doi: 10.3390/genes14081539 (PMC10454823; doi:10.3390/genes14081539)
Supplement: Supplementary file 1 [file genes-14-01539-s001.zip › genes-2456230-supplementary/Supplementary FIGURE and LAMP2 MUTATIONS EXCEL FILES/Table S4-ClinVar-3 Missense Mutation-1.xlsx]

## Sheet: Sheet 1 - clinvar_result (4)
Missense Mutation
1. Name: NM_002294.3(LAMP2):c.*2771A>G
Gene(s): LAMP2
Protein change: I390V
Condition(s): not provided
Clinical significance: Likely benign
Review status: no assertion criteria provided
Chromosome: X
Location (GRCh38): 120428552
Accession: VCV001284840
ID: 1284840
Canonical SPDI: NC_000023.11:120428551:T:C
2. Name: NM_002294.3(LAMP2):c.*2736T>A
Gene(s): LAMP2
Protein change: I378N
Condition(s): Danon disease	Hypertrophic cardiomyopathy
Clinical significance: Uncertain significance (Last reviewed: Jan 13	2018)
Review status: criteria provided	single submitter
Chromosome: X
Location (GRCh38): 120428587
Accession: VCV000367753
ID: 367753
Canonical SPDI: NC_000023.11:120428586:A:T
3. Name: NM_002294.3(LAMP2):c.1217G>T (p.Gly406Val)
Gene(s): LAMP2
Protein change: G406V
Condition(s): Danon disease
Clinical significance: Uncertain significance (Last reviewed: Sep 27	2019)
Review status: criteria provided	single submitter
Chromosome: X
Location (GRCh38): 120431339
Accession: VCV001029436
ID: 1029436
Canonical SPDI: NC_000023.11:120431338:C:A
4. Name: NM_002294.3(LAMP2):c.1213G>A (p.Ala405Thr)
Gene(s): LAMP2
Protein change: A405T
Condition(s): Danon disease
Clinical significance: Uncertain significance (Last reviewed: Aug 26	2021)
Review status: criteria provided	single submitter
Chromosome: X
Location (GRCh38): 120431343
Accession: VCV000463157
ID: 463157
Canonical SPDI: NC_000023.11:120431342:C:T
5. Name: NM_002294.3(LAMP2):c.1211A>T (p.His404Leu)
Gene(s): LAMP2
Protein change: H404L
Condition(s): not specified
Clinical significance: Uncertain significance (Last reviewed: Nov 10	2014)
Review status: criteria provided	single submitter
Chromosome: X
Location (GRCh38): 120431345
Accession: VCV000179568
ID: 179568
Canonical SPDI: NC_000023.11:120431344:T:A
6. Name: NM_002294.3(LAMP2):c.1205A>G (p.His402Arg)
Gene(s): LAMP2
Protein change: H402R
Condition(s): Danon disease
Clinical significance: Uncertain significance (Last reviewed: Sep 1	2021)
Review status: criteria provided	single submitter
Chromosome: X
Location (GRCh38): 120431351
Accession: VCV001449689
ID: 1449689
Canonical SPDI: NC_000023.11:120431350:T:C
7. Name: NM_002294.3(LAMP2):c.1204C>T (p.His402Tyr)
Gene(s): LAMP2
Protein change: H402Y
Condition(s): Cardiovascular phenotype	Danon disease
Clinical significance: Uncertain significance (Last reviewed: May 12	2022)
Review status: criteria provided	multiple submitters	no conflicts
Chromosome: X
Location (GRCh38): 120431352
Accession: VCV001748376
ID: 1748376
Canonical SPDI: NC_000023.11:120431351:G:A
8. Name: NM_002294.3(LAMP2):c.1204C>A (p.His402Asn)
Gene(s): LAMP2
Protein change: H402N
Condition(s): Danon disease
Clinical significance: Uncertain significance (Last reviewed: Aug 27	2021)
Review status: criteria provided	single submitter
Chromosome: X
Location (GRCh38): 120431352
Accession: VCV001041551
ID: 1041551
Canonical SPDI: NC_000023.11:120431351:G:T
9. Name: NM_002294.3(LAMP2):c.1201A>G (p.Lys401Glu)
Gene(s): LAMP2
Protein change: K401E
Condition(s): not specified
Clinical significance: Uncertain significance (Last reviewed: Dec 9	2013)
Review status: no assertion criteria provided
Chromosome: X
Location (GRCh38): 120431355
Accession: VCV000235002
ID: 235002
Canonical SPDI: NC_000023.11:120431354:T:C
10. Name: NM_002294.3(LAMP2):c.1196G>C (p.Gly399Ala)
Gene(s): LAMP2
Protein change: G399A
Condition(s): Danon disease
Clinical significance: Uncertain significance (Last reviewed: Jun 10	2022)
Review status: criteria provided	single submitter
Chromosome: X
Location (GRCh38): 120431360
Accession: VCV001960548
ID: 1960548
Canonical SPDI: NC_000023.11:120431359:C:G
11. Name: NM_002294.3(LAMP2):c.1193T>C (p.Ile398Thr)
Gene(s): LAMP2
Protein change: I398T
Condition(s): not specified	Danon disease
Clinical significance: Uncertain significance (Last reviewed: Sep 20	2022)
Review status: criteria provided	multiple submitters	no conflicts
Chromosome: X
Location (GRCh38): 120431363
Accession: VCV000179100
ID: 179100
Canonical SPDI: NC_000023.11:120431362:A:G
12. Name: NM_002294.3(LAMP2):c.1162G>T (p.Val388Leu)
Gene(s): LAMP2
Protein change: V388L
Condition(s): Danon disease
Clinical significance: Benign (Last reviewed: Feb 3	2022)
Review status: criteria provided	single submitter
Chromosome: X
Location (GRCh38): 120431394
Accession: VCV001166739
ID: 1166739
Canonical SPDI: NC_000023.11:120431393:C:A
13. Name: NM_002294.3(LAMP2):c.1160G>C (p.Gly387Ala)
Gene(s): LAMP2
Protein change: G387A
Condition(s): Inborn genetic diseases	Danon disease
Clinical significance: Uncertain significance (Last reviewed: Aug 17	2022)
Review status: criteria provided	multiple submitters	no conflicts
Chromosome: X
Location (GRCh38): 120431396
Accession: VCV000913758
ID: 913758
Canonical SPDI: NC_000023.11:120431395:C:G
14. Name: NM_002294.3(LAMP2):c.1142T>C (p.Val381Ala)
Gene(s): LAMP2
Protein change: V381A
Condition(s): Cardiovascular phenotype	not specified	not provided	Cardiomyopathy	Danon disease
Clinical significance: Conflicting interpretations of pathogenicity (Last reviewed: Oct 27	2022)
Review status: criteria provided	conflicting interpretations
Chromosome: X
Location (GRCh38): 120431414
Accession: VCV000180882
ID: 180882
Canonical SPDI: NC_000023.11:120431413:A:G
15. Name: NM_002294.3(LAMP2):c.1139C>T (p.Ala380Val)
Gene(s): LAMP2
Protein change: A380V
Condition(s): not provided	Danon disease
Clinical significance: Likely benign (Last reviewed: Aug 30	2022)
Review status: criteria provided	multiple submitters	no conflicts
Chromosome: X
Location (GRCh38): 120431417
Accession: VCV000506565
ID: 506565
Canonical SPDI: NC_000023.11:120431416:G:A
16. Name: NM_002294.3(LAMP2):c.1137A>G (p.Ile379Met)
Gene(s): LAMP2
Protein change: I379M
Condition(s): Cardiovascular phenotype	Danon disease
Clinical significance: Conflicting interpretations of pathogenicity (Last reviewed: Oct 6	2022)
Review status: criteria provided	conflicting interpretations
Chromosome: X
Location (GRCh38): 120431419
Accession: VCV000180396
ID: 180396
Canonical SPDI: NC_000023.11:120431418:T:C
17. Name: NM_002294.3(LAMP2):c.1135A>G (p.Ile379Val)
Gene(s): LAMP2
Protein change: I379V
Condition(s): Primary familial hypertrophic cardiomyopathy
Clinical significance: Uncertain significance (Last reviewed: Feb 28	2015)
Review status: criteria provided	single submitter
Chromosome: X
Location (GRCh38): 120431421
Accession: VCV000222685
ID: 222685
Canonical SPDI: NC_000023.11:120431420:T:C
18. Name: NM_002294.3(LAMP2):c.1127T>C (p.Leu376Pro)
Gene(s): LAMP2
Protein change: L376P
Condition(s): Danon disease
Clinical significance: Uncertain significance (Last reviewed: Aug 31	2021)
Review status: criteria provided	single submitter
Chromosome: X
Location (GRCh38): 120431429
Accession: VCV000956090
ID: 956090
Canonical SPDI: NC_000023.11:120431428:A:G
19. Name: NM_002294.3(LAMP2):c.1126C>A (p.Leu376Ile)
Gene(s): LAMP2
Protein change: L376I
Condition(s): Danon disease
Clinical significance: Uncertain significance (Last reviewed: Aug 24	2021)
Review status: criteria provided	single submitter
Chromosome: X
Location (GRCh38): 120431430
Accession: VCV000565821
ID: 565821
Canonical SPDI: NC_000023.11:120431429:G:T
20. Name: NM_002294.3(LAMP2):c.1123T>C (p.Phe375Leu)
Gene(s): LAMP2
Protein change: F375L
Condition(s): Danon disease
Clinical significance: Uncertain significance (Last reviewed: Aug 13	2021)
Review status: criteria provided	single submitter
Chromosome: X
Location (GRCh38): 120431433
Accession: VCV000947052
ID: 947052
Canonical SPDI: NC_000023.11:120431432:A:G
21. Name: NM_002294.3(LAMP2):c.1118A>T (p.Asp373Val)
Gene(s): LAMP2
Protein change: D373V
Condition(s): Danon disease
Clinical significance: Uncertain significance (Last reviewed: Aug 27	2021)
Review status: criteria provided	single submitter
Chromosome: X
Location (GRCh38): 120431438
Accession: VCV001419608
ID: 1419608
Canonical SPDI: NC_000023.11:120431437:T:A
22. Name: NM_002294.3(LAMP2):c.1117G>A (p.Asp373Asn)
Gene(s): LAMP2
Protein change: D373N
Condition(s): not specified
Clinical significance: Uncertain significance (Last reviewed: Sep 20	2013)
Review status: criteria provided	single submitter
Chromosome: X
Location (GRCh38): 120431439
Accession: VCV000163806
ID: 163806
Canonical SPDI: NC_000023.11:120431438:C:T
23. Name: NM_002294.3(LAMP2):c.1105A>G (p.Ser369Gly)
Gene(s): LAMP2
Protein change: S369G
Condition(s): Cardiovascular phenotype
Clinical significance: Uncertain significance (Last reviewed: Sep 26	2022)
Review status: criteria provided	single submitter
Chromosome: X
Location (GRCh38): 120431451
Accession: VCV001793520
ID: 1793520
Canonical SPDI: NC_000023.11:120431450:T:C
24. Name: NM_002294.3(LAMP2):c.1103G>A (p.Cys368Tyr)
Gene(s): LAMP2
Protein change: C368Y
Condition(s): Danon disease
Clinical significance: Uncertain significance (Last reviewed: May 5	2022)
Review status: criteria provided	single submitter
Chromosome: X
Location (GRCh38): 120431453
Accession: VCV002178404
ID: 2178404
Canonical SPDI: NC_000023.11:120431452:C:T
25. Name: NM_002294.3(LAMP2):c.1093+2565C>G
Gene(s): LAMP2
Protein change: Q408E
Condition(s): not specified
Clinical significance: Uncertain significance (Last reviewed: May 2	2018)
Review status: criteria provided	single submitter
Chromosome: X
Location (GRCh38): 120439165
Accession: VCV000228788
ID: 228788
Canonical SPDI: NC_000023.11:120439164:G:C
26. Name: NM_002294.3(LAMP2):c.1093+2544A>G
Gene(s): LAMP2
Protein change: R401G
Condition(s): not provided	Danon disease
Clinical significance: Conflicting interpretations of pathogenicity (Last reviewed: Aug 22	2022)
Review status: criteria provided	conflicting interpretations
Chromosome: X
Location (GRCh38): 120439186
Accession: VCV000409226
ID: 409226
Canonical SPDI: NC_000023.11:120439185:T:C
27. Name: NM_002294.3(LAMP2):c.1093+2538G>A
Gene(s): LAMP2
Protein change: G399S
Condition(s): not specified
Clinical significance: Uncertain significance (Last reviewed: Oct 11	2018)
Review status: criteria provided	single submitter
Chromosome: X
Location (GRCh38): 120439192
Accession: VCV000667254
ID: 667254
Canonical SPDI: NC_000023.11:120439191:C:T
28. Name: NM_002294.3(LAMP2):c.1093+2532G>T
Gene(s): LAMP2
Protein change: V397L
Condition(s): Danon disease
Clinical significance: Uncertain significance (Last reviewed: Sep 7	2021)
Review status: criteria provided	single submitter
Chromosome: X
Location (GRCh38): 120439198
Accession: VCV000571194
ID: 571194
Canonical SPDI: NC_000023.11:120439197:C:A
29. Name: NM_002294.3(LAMP2):c.1093+2532G>A
Gene(s): LAMP2
Protein change: V397I
Condition(s): Danon disease
Clinical significance: Uncertain significance (Last reviewed: Sep 2	2021)
Review status: criteria provided	single submitter
Chromosome: X
Location (GRCh38): 120439198
Accession: VCV000180881
ID: 180881
Canonical SPDI: NC_000023.11:120439197:C:T
30. Name: NM_002294.3(LAMP2):c.1093+2527C>T
Gene(s): LAMP2
Protein change: A395V
Condition(s): not provided
Clinical significance: Benign (Last reviewed: Mar 3	2015)
Review status: criteria provided	single submitter
Chromosome: X
Location (GRCh38): 120439203
Accession: VCV001279350
ID: 1279350
Canonical SPDI: NC_000023.11:120439202:G:A
31. Name: NM_002294.3(LAMP2):c.1093+2524T>C
Gene(s): LAMP2
Protein change: I394T
Condition(s): Danon disease
Clinical significance: Likely benign (Last reviewed: Sep 1	2022)
Review status: criteria provided	single submitter
Chromosome: X
Location (GRCh38): 120439206
Accession: VCV000761376
ID: 761376
Canonical SPDI: NC_000023.11:120439205:A:G
32. Name: NM_002294.3(LAMP2):c.1093+2514G>A
Gene(s): LAMP2
Protein change: V391I
Condition(s): Cardiovascular phenotype	not specified	not provided	Danon disease
Clinical significance: Conflicting interpretations of pathogenicity (Last reviewed: Oct 31	2022)
Review status: criteria provided	conflicting interpretations
Chromosome: X
Location (GRCh38): 120439216
Accession: VCV000045573
ID: 45573
Canonical SPDI: NC_000023.11:120439215:C:T
33. Name: NM_002294.3(LAMP2):c.1093+2485T>C
Gene(s): LAMP2
Protein change: V381A
Condition(s): Danon disease
Clinical significance: Likely benign (Last reviewed: Mar 9	2022)
Review status: criteria provided	single submitter
Chromosome: X
Location (GRCh38): 120439245
Accession: VCV000532013
ID: 532013
Canonical SPDI: NC_000023.11:120439244:A:G
34. Name: NM_002294.3(LAMP2):c.1093+2478A>G
Gene(s): LAMP2
Protein change: I379V
Condition(s): not provided	Danon disease
Clinical significance: Benign/Likely benign (Last reviewed: Feb 2	2022)
Review status: criteria provided	multiple submitters	no conflicts
Chromosome: X
Location (GRCh38): 120439252
Accession: VCV000180880
ID: 180880
Canonical SPDI: NC_000023.11:120439251:T:C
35. Name: NM_002294.3(LAMP2):c.1093+2469C>A
Gene(s): LAMP2
Protein change: L376I
Condition(s): Danon disease
Clinical significance: Likely benign (Last reviewed: Apr 3	2018)
Review status: criteria provided	single submitter
Chromosome: X
Location (GRCh38): 120439261
Accession: VCV000757237
ID: 757237
Canonical SPDI: NC_000023.11:120439260:G:T
36. Name: NM_002294.3(LAMP2):c.1093+2461A>G
Gene(s): LAMP2
Protein change: D373G
Condition(s): not provided
Clinical significance: Uncertain significance (Last reviewed: Jun 7	2022)
Review status: criteria provided	single submitter
Chromosome: X
Location (GRCh38): 120439269
Accession: VCV001803473
ID: 1803473
Canonical SPDI: NC_000023.11:120439268:T:C
37. Name: NM_002294.3(LAMP2):c.1093+2449C>T
Gene(s): LAMP2
Protein change: S369L
Condition(s): not specified
Clinical significance: Uncertain significance (Last reviewed: Jun 10	2016)
Review status: criteria provided	single submitter
Chromosome: X
Location (GRCh38): 120439281
Accession: VCV000505129
ID: 505129
Canonical SPDI: NC_000023.11:120439280:G:A
38. Name: NM_002294.3(LAMP2):c.1091C>T (p.Thr364Ile)
Gene(s): LAMP2
Protein change: T364I
Condition(s): Danon disease	Cardiovascular phenotype
Clinical significance: Conflicting interpretations of pathogenicity (Last reviewed: Sep 12	2022)
Review status: criteria provided	conflicting interpretations
Chromosome: X
Location (GRCh38): 120441732
Accession: VCV000263405
ID: 263405
Canonical SPDI: NC_000023.11:120441731:G:A
39. Name: NM_002294.3(LAMP2):c.1078G>A (p.Gly360Arg)
Gene(s): LAMP2
Protein change: G360R
Condition(s): Danon disease
Clinical significance: Uncertain significance (Last reviewed: Aug 24	2021)
Review status: criteria provided	single submitter
Chromosome: X
Location (GRCh38): 120441745
Accession: VCV000939044
ID: 939044
Canonical SPDI: NC_000023.11:120441744:C:T
40. Name: NM_002294.3(LAMP2):c.1069G>A (p.Val357Met)
Gene(s): LAMP2
Protein change: V357M
Condition(s): Danon disease	Cardiovascular phenotype
Clinical significance: Uncertain significance (Last reviewed: Sep 13	2022)
Review status: criteria provided	multiple submitters	no conflicts
Chromosome: X
Location (GRCh38): 120441754
Accession: VCV000263725
ID: 263725
Canonical SPDI: NC_000023.11:120441753:C:T
41. Name: NM_002294.3(LAMP2):c.1067A>G (p.Asn356Ser)
Gene(s): LAMP2
Protein change: N356S
Condition(s): Danon disease
Clinical significance: Uncertain significance (Last reviewed: Oct 18	2022)
Review status: criteria provided	single submitter
Chromosome: X
Location (GRCh38): 120441756
Accession: VCV001399201
ID: 1399201
Canonical SPDI: NC_000023.11:120441755:T:C
42. Name: NM_002294.3(LAMP2):c.1054G>A (p.Val352Ile)
Gene(s): LAMP2
Protein change: V352I
Condition(s): Danon disease
Clinical significance: Uncertain significance (Last reviewed: Oct 8	2022)
Review status: criteria provided	single submitter
Chromosome: X
Location (GRCh38): 120441769
Accession: VCV001898855
ID: 1898855
Canonical SPDI: NC_000023.11:120441768:C:T
43. Name: NM_002294.3(LAMP2):c.1048C>G (p.Leu350Val)
Gene(s): LAMP2
Protein change: L350V
Condition(s): Danon disease	Hypertrophic cardiomyopathy
Clinical significance: Uncertain significance (Last reviewed: Jan 13	2018)
Review status: criteria provided	single submitter
Chromosome: X
Location (GRCh38): 120441775
Accession: VCV000367786
ID: 367786
Canonical SPDI: NC_000023.11:120441774:G:C
44. Name: NM_002294.3(LAMP2):c.1040C>G (p.Thr347Ser)
Gene(s): LAMP2
Protein change: T347S
Condition(s): not provided	Cardiovascular phenotype
Clinical significance: Uncertain significance (Last reviewed: Jan 7	2022)
Review status: criteria provided	multiple submitters	no conflicts
Chromosome: X
Location (GRCh38): 120441783
Accession: VCV000180879
ID: 180879
Canonical SPDI: NC_000023.11:120441782:G:C
45. Name: NM_002294.3(LAMP2):c.1030C>G (p.Gln344Glu)
Gene(s): LAMP2
Protein change: Q344E
Condition(s): Danon disease
Clinical significance: Uncertain significance (Last reviewed: Jun 8	2022)
Review status: criteria provided	single submitter
Chromosome: X
Location (GRCh38): 120441793
Accession: VCV002165737
ID: 2165737
Canonical SPDI: NC_000023.11:120441792:G:C
46. Name: NM_002294.3(LAMP2):c.1015G>C (p.Val339Leu)
Gene(s): LAMP2
Protein change: V339L
Condition(s): Danon disease	Cardiovascular phenotype
Clinical significance: Uncertain significance (Last reviewed: Jan 31	2022)
Review status: criteria provided	multiple submitters	no conflicts
Chromosome: X
Location (GRCh38): 120441808
Accession: VCV000652435
ID: 652435
Canonical SPDI: NC_000023.11:120441807:C:G
47. Name: NM_002294.3(LAMP2):c.1006A>T (p.Thr336Ser)
Gene(s): LAMP2
Protein change: T336S
Condition(s): Danon disease
Clinical significance: Uncertain significance (Last reviewed: Mar 3	2022)
Review status: criteria provided	single submitter
Chromosome: X
Location (GRCh38): 120441817
Accession: VCV001382535
ID: 1382535
Canonical SPDI: NC_000023.11:120441816:T:A
48. Name: NM_002294.3(LAMP2):c.1001A>G (p.Glu334Gly)
Gene(s): LAMP2
Protein change: E334G
Condition(s): Danon disease
Clinical significance: Uncertain significance (Last reviewed: Dec 9	2021)
Review status: criteria provided	single submitter
Chromosome: X
Location (GRCh38): 120441822
Accession: VCV001052022
ID: 1052022
Canonical SPDI: NC_000023.11:120441821:T:C
49. Name: NM_002294.3(LAMP2):c.1000G>C (p.Glu334Gln)
Gene(s): LAMP2
Protein change: E334Q
Condition(s): Cardiovascular phenotype	not provided	Danon disease
Clinical significance: Conflicting interpretations of pathogenicity (Last reviewed: Jul 6	2022)
Review status: criteria provided	conflicting interpretations
Chromosome: X
Location (GRCh38): 120441823
Accession: VCV000449177
ID: 449177
Canonical SPDI: NC_000023.11:120441822:C:G
50. Name: NM_002294.3(LAMP2):c.999A>C (p.Lys333Asn)
Gene(s): LAMP2
Protein change: K333N
Condition(s): Danon disease	Cardiovascular phenotype
Clinical significance: Uncertain significance (Last reviewed: Sep 28	2022)
Review status: criteria provided	multiple submitters	no conflicts
Chromosome: X
Location (GRCh38): 120441824
Accession: VCV001060077
ID: 1060077
Canonical SPDI: NC_000023.11:120441823:T:G
51. Name: NM_002294.3(LAMP2):c.997A>G (p.Lys333Glu)
Gene(s): LAMP2
Protein change: K333E
Condition(s): Danon disease	Hypertrophic cardiomyopathy
Clinical significance: Uncertain significance (Last reviewed: Jun 14	2016)
Review status: criteria provided	single submitter
Chromosome: X
Location (GRCh38): 120441826
Accession: VCV000367787
ID: 367787
Canonical SPDI: NC_000023.11:120441825:T:C
52. Name: NM_002294.3(LAMP2):c.980G>T (p.Ser327Ile)
Gene(s): LAMP2
Protein change: S327I
Condition(s): Danon disease
Clinical significance: Uncertain significance (Last reviewed: Mar 18	2022)
Review status: criteria provided	single submitter
Chromosome: X
Location (GRCh38): 120441843
Accession: VCV000566749
ID: 566749
Canonical SPDI: NC_000023.11:120441842:C:A
53. Name: NM_002294.3(LAMP2):c.977G>C (p.Gly326Ala)
Gene(s): LAMP2
Protein change: G326A
Condition(s): Danon disease
Clinical significance: Uncertain significance (Last reviewed: Sep 1	2021)
Review status: criteria provided	single submitter
Chromosome: X
Location (GRCh38): 120441846
Accession: VCV001018766
ID: 1018766
Canonical SPDI: NC_000023.11:120441845:C:G
54. Name: NM_002294.3(LAMP2):c.976G>C (p.Gly326Arg)
Gene(s): LAMP2
Protein change: G326R
Condition(s): Danon disease
Clinical significance: Uncertain significance (Last reviewed: May 20	2022)
Review status: criteria provided	single submitter
Chromosome: X
Location (GRCh38): 120441847
Accession: VCV001996871
ID: 1996871
Canonical SPDI: NC_000023.11:120441846:C:G
55. Name: NM_002294.3(LAMP2):c.970C>T (p.Pro324Ser)
Gene(s): LAMP2
Protein change: P324S
Condition(s): Danon disease	Cardiovascular phenotype
Clinical significance: Uncertain significance (Last reviewed: Feb 7	2022)
Review status: criteria provided	multiple submitters	no conflicts
Chromosome: X
Location (GRCh38): 120441853
Accession: VCV001503237
ID: 1503237
Canonical SPDI: NC_000023.11:120441852:G:A
56. Name: NM_002294.3(LAMP2):c.965A>T (p.Asp322Val)
Gene(s): LAMP2
Protein change: D322V
Condition(s): Danon disease
Clinical significance: Uncertain significance (Last reviewed: Oct 27	2022)
Review status: criteria provided	single submitter
Chromosome: X
Location (GRCh38): 120441858
Accession: VCV002141536
ID: 2141536
Canonical SPDI: NC_000023.11:120441857:T:A
57. Name: NM_002294.3(LAMP2):c.961T>C (p.Trp321Arg)
Gene(s): LAMP2
Protein change: W321R
Condition(s): Danon disease
Clinical significance: Uncertain significance (Last reviewed: Mar 31	2022)
Review status: criteria provided	single submitter
Chromosome: X
Location (GRCh38): 120441862
Accession: VCV000009983
ID: 9983
Canonical SPDI: NC_000023.11:120441861:A:G
58. Name: NM_002294.3(LAMP2):c.959A>G (p.Tyr320Cys)
Gene(s): LAMP2
Protein change: Y320C
Condition(s): Cardiovascular phenotype	Danon disease	Cardiomyopathy
Clinical significance: Conflicting interpretations of pathogenicity (Last reviewed: Jul 12	2022)
Review status: criteria provided	conflicting interpretations
Chromosome: X
Location (GRCh38): 120441864
Accession: VCV000626562
ID: 626562
Canonical SPDI: NC_000023.11:120441863:T:C
59. Name: NM_002294.3(LAMP2):c.958T>A (p.Tyr320Asn)
Gene(s): LAMP2
Protein change: Y320N
Condition(s): Danon disease
Clinical significance: Uncertain significance (Last reviewed: Sep 10	2021)
Review status: criteria provided	multiple submitters	no conflicts
Chromosome: X
Location (GRCh38): 120441865
Accession: VCV000863312
ID: 863312
Canonical SPDI: NC_000023.11:120441864:A:T
60. Name: NM_002294.3(LAMP2):c.928G>C (p.Val310Leu)
Gene(s): LAMP2
Protein change: V310L
Condition(s): Danon disease
Clinical significance: Pathogenic (Last reviewed: Aug 13	2021)
Review status: criteria provided	single submitter
Chromosome: X
Location (GRCh38): 120442599
Accession: VCV001452436
ID: 1452436
Canonical SPDI: NC_000023.11:120442598:C:G
61. Name: NM_002294.3(LAMP2):c.928G>T (p.Val310Phe)
Gene(s): LAMP2
Protein change: V310F
Condition(s): Danon disease
Clinical significance: Uncertain significance (Last reviewed: Apr 27	2022)
Review status: criteria provided	single submitter
Chromosome: X
Location (GRCh38): 120442599
Accession: VCV000835011
ID: 835011
Canonical SPDI: NC_000023.11:120442598:C:A
62. Name: NM_002294.3(LAMP2):c.928G>A (p.Val310Ile)
Gene(s): LAMP2
Protein change: V310I
Condition(s): Cardiovascular phenotype	Hypertrophic cardiomyopathy	Danon disease	not provided	Danon disease
Clinical significance: Pathogenic (Last reviewed: Aug 30	2022)
Review status: criteria provided	multiple submitters	no conflicts
Chromosome: X
Location (GRCh38): 120442599
Accession: VCV000009982
ID: 9982
Canonical SPDI: NC_000023.11:120442598:C:T
63. Name: NM_002294.3(LAMP2):c.919A>G (p.Asn307Asp)
Gene(s): LAMP2
Protein change: N307D
Condition(s): Danon disease
Clinical significance: Uncertain significance (Last reviewed: Mar 8	2022)
Review status: criteria provided	single submitter
Chromosome: X
Location (GRCh38): 120442608
Accession: VCV001521589
ID: 1521589
Canonical SPDI: NC_000023.11:120442607:T:C
64. Name: NM_002294.3(LAMP2):c.910T>C (p.Tyr304His)
Gene(s): LAMP2
Protein change: Y304H
Condition(s): not provided
Clinical significance: Uncertain significance (Last reviewed: Mar 6	2020)
Review status: criteria provided	single submitter
Chromosome: X
Location (GRCh38): 120442617
Accession: VCV001204835
ID: 1204835
Canonical SPDI: NC_000023.11:120442616:A:G
65. Name: NM_002294.3(LAMP2):c.907A>G (p.Met303Val)
Gene(s): LAMP2
Protein change: M303V
Condition(s): not specified	Danon disease
Clinical significance: Conflicting interpretations of pathogenicity (Last reviewed: Oct 4	2022)
Review status: criteria provided	conflicting interpretations
Chromosome: X
Location (GRCh38): 120442620
Accession: VCV000380410
ID: 380410
Canonical SPDI: NC_000023.11:120442619:T:C
66. Name: NM_002294.3(LAMP2):c.887T>G (p.Leu296Arg)
Gene(s): LAMP2
Protein change: L296R
Condition(s): Cardiovascular phenotype	Danon disease
Clinical significance: Uncertain significance (Last reviewed: Sep 1	2021)
Review status: criteria provided	multiple submitters	no conflicts
Chromosome: X
Location (GRCh38): 120442640
Accession: VCV000263458
ID: 263458
Canonical SPDI: NC_000023.11:120442639:A:C
67. Name: NM_002294.3(LAMP2):c.887T>C (p.Leu296Pro)
Gene(s): LAMP2
Protein change: L296P
Condition(s): not provided	Danon disease
Clinical significance: Uncertain significance (Last reviewed: Sep 14	2021)
Review status: criteria provided	multiple submitters	no conflicts
Chromosome: X
Location (GRCh38): 120442640
Accession: VCV000180878
ID: 180878
Canonical SPDI: NC_000023.11:120442639:A:G
68. Name: NM_002294.3(LAMP2):c.878G>A (p.Arg293Gln)
Gene(s): LAMP2
Protein change: R293Q
Condition(s): Danon disease
Clinical significance: Uncertain significance (Last reviewed: Sep 15	2021)
Review status: criteria provided	single submitter
Chromosome: X
Location (GRCh38): 120442649
Accession: VCV001450118
ID: 1450118
Canonical SPDI: NC_000023.11:120442648:C:T
69. Name: NM_002294.3(LAMP2):c.845T>G (p.Leu282Arg)
Gene(s): LAMP2
Protein change: L282R
Condition(s): not specified
Clinical significance: Uncertain significance (Last reviewed: Apr 14	2009)
Review status: no assertion criteria provided
Chromosome: X
Location (GRCh38): 120446324
Accession: VCV000044440
ID: 44440
Canonical SPDI: NC_000023.11:120446323:A:C
70. Name: NM_002294.3(LAMP2):c.842A>G (p.Tyr281Cys)
Gene(s): LAMP2
Protein change: Y281C
Condition(s): not specified	Danon disease
Clinical significance: Uncertain significance (Last reviewed: Aug 24	2021)
Review status: criteria provided	multiple submitters	no conflicts
Chromosome: X
Location (GRCh38): 120446327
Accession: VCV000044439
ID: 44439
Canonical SPDI: NC_000023.11:120446326:T:C
71. Name: NM_002294.3(LAMP2):c.832A>C (p.Thr278Pro)
Gene(s): LAMP2
Protein change: T278P
Condition(s): Danon disease
Clinical significance: Uncertain significance (Last reviewed: Jul 18	2022)
Review status: criteria provided	single submitter
Chromosome: X
Location (GRCh38): 120446337
Accession: VCV001480646
ID: 1480646
Canonical SPDI: NC_000023.11:120446336:T:G
72. Name: NM_002294.3(LAMP2):c.824A>G (p.Asn275Ser)
Gene(s): LAMP2
Protein change: N275S
Condition(s): not provided	Danon disease
Clinical significance: Uncertain significance (Last reviewed: Jul 19	2022)
Review status: criteria provided	multiple submitters	no conflicts
Chromosome: X
Location (GRCh38): 120446345
Accession: VCV000044438
ID: 44438
Canonical SPDI: NC_000023.11:120446344:T:C
73. Name: NM_002294.3(LAMP2):c.823A>C (p.Asn275His)
Gene(s): LAMP2
Protein change: N275H
Condition(s): Danon disease
Clinical significance: Uncertain significance (Last reviewed: Aug 24	2021)
Review status: criteria provided	single submitter
Chromosome: X
Location (GRCh38): 120446346
Accession: VCV001023495
ID: 1023495
Canonical SPDI: NC_000023.11:120446345:T:G
74. Name: NM_002294.3(LAMP2):c.818G>A (p.Arg273Lys)
Gene(s): LAMP2
Protein change: R273K
Condition(s): not provided
Clinical significance: Uncertain significance
Review status: no assertion criteria provided
Chromosome: X
Location (GRCh38): 120446351
Accession: VCV001284564
ID: 1284564
Canonical SPDI: NC_000023.11:120446350:C:T
75. Name: NM_002294.3(LAMP2):c.815T>C (p.Leu272Pro)
Gene(s): LAMP2
Protein change: L272P
Condition(s): Danon disease	not provided
Clinical significance: Uncertain significance (Last reviewed: Aug 29	2022)
Review status: criteria provided	multiple submitters	no conflicts
Chromosome: X
Location (GRCh38): 120446354
Accession: VCV000951218
ID: 951218
Canonical SPDI: NC_000023.11:120446353:A:G
76. Name: NM_002294.3(LAMP2):c.815T>G (p.Leu272Arg)
Gene(s): LAMP2
Protein change: L272R
Condition(s): Danon disease
Clinical significance: Uncertain significance (Last reviewed: Aug 28	2021)
Review status: criteria provided	single submitter
Chromosome: X
Location (GRCh38): 120446354
Accession: VCV000571303
ID: 571303
Canonical SPDI: NC_000023.11:120446353:A:C
77. Name: NM_002294.3(LAMP2):c.805A>G (p.Thr269Ala)
Gene(s): LAMP2
Protein change: T269A
Condition(s): not provided
Clinical significance: Uncertain significance (Last reviewed: May 4	2017)
Review status: criteria provided	single submitter
Chromosome: X
Location (GRCh38): 120446364
Accession: VCV000429272
ID: 429272
Canonical SPDI: NC_000023.11:120446363:T:C
78. Name: NM_002294.3(LAMP2):c.802C>T (p.His268Tyr)
Gene(s): LAMP2
Protein change: H268Y
Condition(s): Cardiovascular phenotype
Clinical significance: Uncertain significance (Last reviewed: Dec 22	2021)
Review status: criteria provided	single submitter
Chromosome: X
Location (GRCh38): 120446367
Accession: VCV001761728
ID: 1761728
Canonical SPDI: NC_000023.11:120446366:G:A
79. Name: NM_002294.3(LAMP2):c.797G>A (p.Arg266His)
Gene(s): LAMP2
Protein change: R266H
Condition(s): not provided	Danon disease	Cardiovascular phenotype
Clinical significance: Conflicting interpretations of pathogenicity (Last reviewed: Oct 3	2022)
Review status: criteria provided	conflicting interpretations
Chromosome: X
Location (GRCh38): 120446372
Accession: VCV000180866
ID: 180866
Canonical SPDI: NC_000023.11:120446371:C:T
80. Name: NM_002294.3(LAMP2):c.778C>T (p.His260Tyr)
Gene(s): LAMP2
Protein change: H260Y
Condition(s): Danon disease	Cardiovascular phenotype
Clinical significance: Conflicting interpretations of pathogenicity (Last reviewed: Sep 15	2022)
Review status: criteria provided	conflicting interpretations
Chromosome: X
Location (GRCh38): 120446391
Accession: VCV000409223
ID: 409223
Canonical SPDI: NC_000023.11:120446390:G:A
81. Name: NM_002294.3(LAMP2):c.773C>G (p.Thr258Arg)
Gene(s): LAMP2
Protein change: T258R
Condition(s): Danon disease	not provided
Clinical significance: Uncertain significance (Last reviewed: Oct 18	2021)
Review status: criteria provided	multiple submitters	no conflicts
Chromosome: X
Location (GRCh38): 120446396
Accession: VCV001310068
ID: 1310068
Canonical SPDI: NC_000023.11:120446395:G:C
82. Name: NM_002294.3(LAMP2):c.773C>T (p.Thr258Ile)
Gene(s): LAMP2
Protein change: T258I
Condition(s): Danon disease
Clinical significance: Uncertain significance (Last reviewed: Feb 18	2022)
Review status: criteria provided	single submitter
Chromosome: X
Location (GRCh38): 120446396
Accession: VCV000532011
ID: 532011
Canonical SPDI: NC_000023.11:120446395:G:A
83. Name: NM_002294.3(LAMP2):c.770A>G (p.Asn257Ser)
Gene(s): LAMP2
Protein change: N257S
Condition(s): Cardiomyopathy
Clinical significance: Uncertain significance (Last reviewed: Mar 4	2016)
Review status: criteria provided	single submitter
Chromosome: X
Location (GRCh38): 120446399
Accession: VCV000626563
ID: 626563
Canonical SPDI: NC_000023.11:120446398:T:C
84. Name: NM_002294.3(LAMP2):c.769A>G (p.Asn257Asp)
Gene(s): LAMP2
Protein change: N257D
Condition(s): Cardiovascular phenotype	not provided	Danon disease
Clinical significance: Uncertain significance (Last reviewed: Oct 18	2022)
Review status: criteria provided	multiple submitters	no conflicts
Chromosome: X
Location (GRCh38): 120446400
Accession: VCV000429409
ID: 429409
Canonical SPDI: NC_000023.11:120446399:T:C
85. Name: NM_002294.3(LAMP2):c.758A>C (p.Asn253Thr)
Gene(s): LAMP2
Protein change: N253T
Condition(s): Danon disease
Clinical significance: Uncertain significance (Last reviewed: Mar 1	2022)
Review status: criteria provided	single submitter
Chromosome: X
Location (GRCh38): 120446411
Accession: VCV002105350
ID: 2105350
Canonical SPDI: NC_000023.11:120446410:T:G
86. Name: NM_002294.3(LAMP2):c.755T>C (p.Ile252Thr)
Gene(s): LAMP2
Protein change: I252T
Condition(s): Danon disease
Clinical significance: Uncertain significance (Last reviewed: Sep 17	2021)
Review status: criteria provided	single submitter
Chromosome: X
Location (GRCh38): 120446414
Accession: VCV001497304
ID: 1497304
Canonical SPDI: NC_000023.11:120446413:A:G
87. Name: NM_002294.3(LAMP2):c.755T>G (p.Ile252Ser)
Gene(s): LAMP2
Protein change: I252S
Condition(s): History of neurodevelopmental disorder	Cardiovascular phenotype	not specified	Danon disease
Clinical significance: Benign/Likely benign (Last reviewed: Nov 3	2022)
Review status: criteria provided	multiple submitters	no conflicts
Chromosome: X
Location (GRCh38): 120446414
Accession: VCV000044437
ID: 44437
Canonical SPDI: NC_000023.11:120446413:A:C
88. Name: NM_002294.3(LAMP2):c.745G>A (p.Ala249Thr)
Gene(s): LAMP2
Protein change: A249T
Condition(s): Danon disease
Clinical significance: Uncertain significance (Last reviewed: Jan 21	2022)
Review status: criteria provided	single submitter
Chromosome: X
Location (GRCh38): 120446424
Accession: VCV000940591
ID: 940591
Canonical SPDI: NC_000023.11:120446423:C:T
89. Name: NM_002294.3(LAMP2):c.741G>T (p.Lys247Asn)
Gene(s): LAMP2
Protein change: K247N
Condition(s): Cardiovascular phenotype
Clinical significance: Uncertain significance (Last reviewed: Jun 15	2017)
Review status: criteria provided	single submitter
Chromosome: X
Location (GRCh38): 120447841
Accession: VCV000518799
ID: 518799
Canonical SPDI: NC_000023.11:120447840:C:A
90. Name: NM_002294.3(LAMP2):c.739A>G (p.Lys247Glu)
Gene(s): LAMP2
Protein change: K247E
Condition(s): Danon disease
Clinical significance: Uncertain significance (Last reviewed: Jun 13	2022)
Review status: criteria provided	single submitter
Chromosome: X
Location (GRCh38): 120447843
Accession: VCV002201079
ID: 2201079
Canonical SPDI: NC_000023.11:120447842:T:C
91. Name: NM_002294.3(LAMP2):c.737A>G (p.Asp246Gly)
Gene(s): LAMP2
Protein change: D246G
Condition(s): Danon disease
Clinical significance: Uncertain significance (Last reviewed: Aug 13	2021)
Review status: criteria provided	single submitter
Chromosome: X
Location (GRCh38): 120447845
Accession: VCV000180873
ID: 180873
Canonical SPDI: NC_000023.11:120447844:T:C
92. Name: NM_002294.3(LAMP2):c.733C>G (p.Gln245Glu)
Gene(s): LAMP2
Protein change: Q245E
Condition(s): Danon disease
Clinical significance: Uncertain significance (Last reviewed: Aug 26	2021)
Review status: criteria provided	single submitter
Chromosome: X
Location (GRCh38): 120447849
Accession: VCV000856920
ID: 856920
Canonical SPDI: NC_000023.11:120447848:G:C
93. Name: NM_002294.3(LAMP2):c.731C>G (p.Thr244Ser)
Gene(s): LAMP2
Protein change: T244S
Condition(s): Danon disease
Clinical significance: Uncertain significance (Last reviewed: Sep 7	2022)
Review status: criteria provided	multiple submitters	no conflicts
Chromosome: X
Location (GRCh38): 120447851
Accession: VCV000852704
ID: 852704
Canonical SPDI: NC_000023.11:120447850:G:C
94. Name: NM_002294.3(LAMP2):c.719A>C (p.Gln240Pro)
Gene(s): LAMP2
Protein change: Q240P
Condition(s): Danon disease
Clinical significance: Uncertain significance (Last reviewed: Mar 8	2022)
Review status: criteria provided	single submitter
Chromosome: X
Location (GRCh38): 120447863
Accession: VCV002087243
ID: 2087243
Canonical SPDI: NC_000023.11:120447862:T:G
95. Name: NM_002294.3(LAMP2):c.715C>G (p.Leu239Val)
Gene(s): LAMP2
Protein change: L239V
Condition(s): Danon disease	not provided
Clinical significance: Uncertain significance (Last reviewed: Oct 15	2021)
Review status: criteria provided	multiple submitters	no conflicts
Chromosome: X
Location (GRCh38): 120447867
Accession: VCV000180872
ID: 180872
Canonical SPDI: NC_000023.11:120447866:G:C
96. Name: NM_002294.3(LAMP2):c.710T>A (p.Met237Lys)
Gene(s): LAMP2
Protein change: M237K
Condition(s): Cardiovascular phenotype
Clinical significance: Uncertain significance (Last reviewed: Feb 21	2023)
Review status: criteria provided	single submitter
Chromosome: X
Location (GRCh38): 120447872
Accession: VCV002450358
ID: 2450358
Canonical SPDI: NC_000023.11:120447871:A:T
97. Name: NM_002294.3(LAMP2):c.710T>C (p.Met237Thr)
Gene(s): LAMP2
Protein change: M237T
Condition(s): Danon disease
Clinical significance: Uncertain significance (Last reviewed: Sep 24	2021)
Review status: criteria provided	single submitter
Chromosome: X
Location (GRCh38): 120447872
Accession: VCV001417611
ID: 1417611
Canonical SPDI: NC_000023.11:120447871:A:G
98. Name: NM_002294.3(LAMP2):c.709A>G (p.Met237Val)
Gene(s): LAMP2
Protein change: M237V
Condition(s): Danon disease
Clinical significance: Uncertain significance (Last reviewed: Aug 27	2021)
Review status: criteria provided	single submitter
Chromosome: X
Location (GRCh38): 120447873
Accession: VCV001058797
ID: 1058797
Canonical SPDI: NC_000023.11:120447872:T:C
99. Name: NM_002294.3(LAMP2):c.704C>T (p.Ala235Val)
Gene(s): LAMP2
Protein change: A235V
Condition(s): Danon disease
Clinical significance: Uncertain significance (Last reviewed: Jul 8	2019)
Review status: criteria provided	single submitter
Chromosome: X
Location (GRCh38): 120447878
Accession: VCV000952460
ID: 952460
Canonical SPDI: NC_000023.11:120447877:G:A
100. Name: NM_002294.3(LAMP2):c.697C>G (p.Leu233Val)
Gene(s): LAMP2
Protein change: L233V
Condition(s): Danon disease
Clinical significance: Uncertain significance (Last reviewed: Aug 31	2021)
Review status: criteria provided	single submitter
Chromosome: X
Location (GRCh38): 120447885
Accession: VCV000532012
ID: 532012
Canonical SPDI: NC_000023.11:120447884:G:C
101. Name: NM_002294.3(LAMP2):c.688G>A (p.Asp230Asn)
Gene(s): LAMP2
Protein change: D230N
Condition(s): Danon disease
Clinical significance: Uncertain significance (Last reviewed: Aug 13	2022)
Review status: criteria provided	single submitter
Chromosome: X
Location (GRCh38): 120447894
Accession: VCV001978599
ID: 1978599
Canonical SPDI: NC_000023.11:120447893:C:T
102. Name: NM_002294.3(LAMP2):c.685A>G (p.Asn229Asp)
Gene(s): LAMP2
Protein change: N229D
Condition(s): Danon disease
Clinical significance: Uncertain significance (Last reviewed: Oct 17	2022)
Review status: criteria provided	single submitter
Chromosome: X
Location (GRCh38): 120447897
Accession: VCV002144636
ID: 2144636
Canonical SPDI: NC_000023.11:120447896:T:C
103. Name: NM_002294.3(LAMP2):c.676A>G (p.Asn226Asp)
Gene(s): LAMP2
Protein change: N226D
Condition(s): Cardiovascular phenotype	Danon disease
Clinical significance: Uncertain significance (Last reviewed: Oct 1	2022)
Review status: criteria provided	multiple submitters	no conflicts
Chromosome: X
Location (GRCh38): 120447906
Accession: VCV001720757
ID: 1720757
Canonical SPDI: NC_000023.11:120447905:T:C
104. Name: NM_002294.3(LAMP2):c.661G>A (p.Gly221Arg)
Gene(s): LAMP2
Protein change: G221R
Condition(s): History of neurodevelopmental disorder	Cardiovascular phenotype	not specified	not provided	Cardiomyopathy	Danon disease	Intellectual disability
Clinical significance: Conflicting interpretations of pathogenicity (Last reviewed: Oct 31	2022)
Review status: criteria provided	conflicting interpretations
Chromosome: X
Location (GRCh38): 120447921
Accession: VCV000044434
ID: 44434
Canonical SPDI: NC_000023.11:120447920:C:T
105. Name: NM_002294.3(LAMP2):c.643A>G (p.Lys215Glu)
Gene(s): LAMP2
Protein change: K215E
Condition(s): Danon disease
Clinical significance: Uncertain significance (Last reviewed: Aug 27	2021)
Review status: criteria provided	single submitter
Chromosome: X
Location (GRCh38): 120447939
Accession: VCV000958154
ID: 958154
Canonical SPDI: NC_000023.11:120447938:T:C
106. Name: NM_002294.3(LAMP2):c.640C>A (p.Pro214Thr)
Gene(s): LAMP2
Protein change: P214T
Condition(s): Cardiovascular phenotype	Danon disease
Clinical significance: Conflicting interpretations of pathogenicity (Last reviewed: Dec 8	2022)
Review status: criteria provided	conflicting interpretations
Chromosome: X
Location (GRCh38): 120447942
Accession: VCV000656952
ID: 656952
Canonical SPDI: NC_000023.11:120447941:G:T
107. Name: NM_002294.3(LAMP2):c.638C>T (p.Thr213Ile)
Gene(s): LAMP2
Protein change: T213I
Condition(s): Cardiovascular phenotype
Clinical significance: Uncertain significance (Last reviewed: Dec 15	2021)
Review status: criteria provided	single submitter
Chromosome: X
Location (GRCh38): 120447944
Accession: VCV001753219
ID: 1753219
Canonical SPDI: NC_000023.11:120447943:G:A
108. Name: NM_002294.3(LAMP2):c.632C>T (p.Thr211Ile)
Gene(s): LAMP2
Protein change: T211I
Condition(s): Cardiovascular phenotype	Inborn genetic diseases
Clinical significance: Uncertain significance (Last reviewed: Jan 27	2023)
Review status: criteria provided	single submitter
Chromosome: X
Location (GRCh38): 120447950
Accession: VCV002240029
ID: 2240029
Canonical SPDI: NC_000023.11:120447949:G:A
109. Name: NM_002294.3(LAMP2):c.629C>A (p.Thr210Lys)
Gene(s): LAMP2
Protein change: T210K
Condition(s): Danon disease
Clinical significance: Uncertain significance (Last reviewed: Jan 12	2018)
Review status: criteria provided	single submitter
Chromosome: X
Location (GRCh38): 120447953
Accession: VCV000914159
ID: 914159
Canonical SPDI: NC_000023.11:120447952:G:T
110. Name: NM_002294.3(LAMP2):c.617C>T (p.Pro206Leu)
Gene(s): LAMP2
Protein change: P206L
Condition(s): Danon disease	Cardiovascular phenotype
Clinical significance: Uncertain significance (Last reviewed: Aug 31	2021)
Review status: criteria provided	multiple submitters	no conflicts
Chromosome: X
Location (GRCh38): 120447965
Accession: VCV000643808
ID: 643808
Canonical SPDI: NC_000023.11:120447964:G:A
111. Name: NM_002294.3(LAMP2):c.611C>T (p.Thr204Ile)
Gene(s): LAMP2
Protein change: T204I
Condition(s): Danon disease
Clinical significance: Uncertain significance (Last reviewed: Aug 9	2022)
Review status: criteria provided	single submitter
Chromosome: X
Location (GRCh38): 120447971
Accession: VCV001429661
ID: 1429661
Canonical SPDI: NC_000023.11:120447970:G:A
112. Name: NM_002294.3(LAMP2):c.610A>C (p.Thr204Pro)
Gene(s): LAMP2
Protein change: T204P
Condition(s): not specified
Clinical significance: Uncertain significance (Last reviewed: Jul 16	2015)
Review status: criteria provided	single submitter
Chromosome: X
Location (GRCh38): 120447972
Accession: VCV000228787
ID: 228787
Canonical SPDI: NC_000023.11:120447971:T:G
113. Name: NM_002294.3(LAMP2):c.605A>C (p.His202Pro)
Gene(s): LAMP2
Protein change: H202P
Condition(s): not specified	Danon disease
Clinical significance: Conflicting interpretations of pathogenicity (Last reviewed: Apr 26	2022)
Review status: criteria provided	conflicting interpretations
Chromosome: X
Location (GRCh38): 120447977
Accession: VCV000180864
ID: 180864
Canonical SPDI: NC_000023.11:120447976:T:G
114. Name: NM_002294.3(LAMP2):c.602T>C (p.Ile201Thr)
Gene(s): LAMP2
Protein change: I201T
Condition(s): not specified
Clinical significance: Uncertain significance (Last reviewed: Jul 16	2015)
Review status: criteria provided	single submitter
Chromosome: X
Location (GRCh38): 120447980
Accession: VCV000228786
ID: 228786
Canonical SPDI: NC_000023.11:120447979:A:G
115. Name: NM_002294.3(LAMP2):c.601A>G (p.Ile201Val)
Gene(s): LAMP2
Protein change: I201V
Condition(s): Danon disease	Cardiovascular phenotype	not provided
Clinical significance: Conflicting interpretations of pathogenicity (Last reviewed: Jun 27	2022)
Review status: criteria provided	conflicting interpretations
Chromosome: X
Location (GRCh38): 120447981
Accession: VCV000518999
ID: 518999
Canonical SPDI: NC_000023.11:120447980:T:C
116. Name: NM_002294.3(LAMP2):c.589G>C (p.Val197Leu)
Gene(s): LAMP2
Protein change: V197L
Condition(s): Danon disease
Clinical significance: Uncertain significance (Last reviewed: Sep 1	2021)
Review status: criteria provided	single submitter
Chromosome: X
Location (GRCh38): 120447993
Accession: VCV001444749
ID: 1444749
Canonical SPDI: NC_000023.11:120447992:C:G
117. Name: NM_002294.3(LAMP2):c.586A>T (p.Thr196Ser)
Gene(s): LAMP2
Protein change: T196S
Condition(s): Cardiovascular phenotype	History of neurodevelopmental disorder	not specified	not provided	Cardiomyopathy	Danon disease	Hypertrophic cardiomyopathy
Clinical significance: Conflicting interpretations of pathogenicity (Last reviewed: Nov 1	2022)
Review status: criteria provided	conflicting interpretations
Chromosome: X
Location (GRCh38): 120447996
Accession: VCV000044432
ID: 44432
Canonical SPDI: NC_000023.11:120447995:T:A
118. Name: NM_002294.3(LAMP2):c.581C>T (p.Thr194Ile)
Gene(s): LAMP2
Protein change: T194I
Condition(s): Danon disease
Clinical significance: Uncertain significance (Last reviewed: Oct 5	2022)
Review status: criteria provided	single submitter
Chromosome: X
Location (GRCh38): 120448001
Accession: VCV002193098
ID: 2193098
Canonical SPDI: NC_000023.11:120448000:G:A
119. Name: NM_002294.3(LAMP2):c.581C>A (p.Thr194Asn)
Gene(s): LAMP2
Protein change: T194N
Condition(s): Danon disease
Clinical significance: Uncertain significance (Last reviewed: Sep 7	2022)
Review status: criteria provided	multiple submitters	no conflicts
Chromosome: X
Location (GRCh38): 120448001
Accession: VCV000568550
ID: 568550
Canonical SPDI: NC_000023.11:120448000:G:T
120. Name: NM_002294.3(LAMP2):c.572A>T (p.Lys191Ile)
Gene(s): LAMP2
Protein change: K191I
Condition(s): Danon disease	Cardiovascular phenotype
Clinical significance: Uncertain significance (Last reviewed: Jan 5	2023)
Review status: criteria provided	multiple submitters	no conflicts
Chromosome: X
Location (GRCh38): 120448010
Accession: VCV001400018
ID: 1400018
Canonical SPDI: NC_000023.11:120448009:T:A
121. Name: NM_002294.3(LAMP2):c.571A>G (p.Lys191Glu)
Gene(s): LAMP2
Protein change: K191E
Condition(s): Danon disease
Clinical significance: Uncertain significance (Last reviewed: Aug 27	2021)
Review status: criteria provided	single submitter
Chromosome: X
Location (GRCh38): 120448011
Accession: VCV000933558
ID: 933558
Canonical SPDI: NC_000023.11:120448010:T:C
122. Name: NM_002294.3(LAMP2):c.566G>A (p.Cys189Tyr)
Gene(s): LAMP2
Protein change: C189Y
Condition(s): Danon disease
Clinical significance: Uncertain significance (Last reviewed: Mar 26	2022)
Review status: criteria provided	single submitter
Chromosome: X
Location (GRCh38): 120448016
Accession: VCV000463158
ID: 463158
Canonical SPDI: NC_000023.11:120448015:C:T
123. Name: NM_002294.3(LAMP2):c.554A>G (p.Asn185Ser)
Gene(s): LAMP2
Protein change: N185S
Condition(s): Danon disease
Clinical significance: Uncertain significance (Last reviewed: Aug 26	2021)
Review status: criteria provided	single submitter
Chromosome: X
Location (GRCh38): 120448972
Accession: VCV001037507
ID: 1037507
Canonical SPDI: NC_000023.11:120448971:T:C
124. Name: NM_002294.3(LAMP2):c.533A>C (p.Gln178Pro)
Gene(s): LAMP2
Protein change: Q178P
Condition(s): Danon disease
Clinical significance: Uncertain significance (Last reviewed: Sep 1	2021)
Review status: criteria provided	single submitter
Chromosome: X
Location (GRCh38): 120448993
Accession: VCV001345619
ID: 1345619
Canonical SPDI: NC_000023.11:120448992:T:G
125. Name: NM_002294.3(LAMP2):c.533A>G (p.Gln178Arg)
Gene(s): LAMP2
Protein change: Q178R
Condition(s): Danon disease
Clinical significance: Likely benign (Last reviewed: Mar 9	2021)
Review status: criteria provided	single submitter
Chromosome: X
Location (GRCh38): 120448993
Accession: VCV001012887
ID: 1012887
Canonical SPDI: NC_000023.11:120448992:T:C
126. Name: NM_002294.3(LAMP2):c.520C>A (p.Gln174Lys)
Gene(s): LAMP2
Protein change: Q174K
Condition(s): not provided	Danon disease
Clinical significance: Uncertain significance (Last reviewed: Aug 31	2021)
Review status: criteria provided	multiple submitters	no conflicts
Chromosome: X
Location (GRCh38): 120449006
Accession: VCV000855949
ID: 855949
Canonical SPDI: NC_000023.11:120449005:G:T
127. Name: NM_002294.3(LAMP2):c.517G>A (p.Val173Ile)
Gene(s): LAMP2
Protein change: V173I
Condition(s): Cardiovascular phenotype	not specified	not provided	Danon disease
Clinical significance: Conflicting interpretations of pathogenicity (Last reviewed: Jun 29	2022)
Review status: criteria provided	conflicting interpretations
Chromosome: X
Location (GRCh38): 120449009
Accession: VCV000044430
ID: 44430
Canonical SPDI: NC_000023.11:120449008:C:T
128. Name: NM_002294.3(LAMP2):c.515T>C (p.Leu172Pro)
Gene(s): LAMP2
Protein change: L172P
Condition(s): Danon disease	not provided	Cardiovascular phenotype
Clinical significance: Uncertain significance (Last reviewed: Oct 4	2022)
Review status: criteria provided	multiple submitters	no conflicts
Chromosome: X
Location (GRCh38): 120449011
Accession: VCV000430422
ID: 430422
Canonical SPDI: NC_000023.11:120449010:A:G
129. Name: NM_002294.3(LAMP2):c.490G>A (p.Val164Ile)
Gene(s): LAMP2
Protein change: V164I
Condition(s): Danon disease
Clinical significance: Uncertain significance (Last reviewed: Apr 9	2022)
Review status: criteria provided	single submitter
Chromosome: X
Location (GRCh38): 120449036
Accession: VCV001949612
ID: 1949612
Canonical SPDI: NC_000023.11:120449035:C:T
130. Name: NM_002294.3(LAMP2):c.472A>G (p.Thr158Ala)
Gene(s): LAMP2
Protein change: T158A
Condition(s): Cardiovascular phenotype	not provided	not specified	Danon disease
Clinical significance: Conflicting interpretations of pathogenicity (Last reviewed: Jul 22	2022)
Review status: criteria provided	conflicting interpretations
Chromosome: X
Location (GRCh38): 120449054
Accession: VCV000044429
ID: 44429
Canonical SPDI: NC_000023.11:120449053:T:C
131. Name: NM_002294.3(LAMP2):c.467T>C (p.Leu156Ser)
Gene(s): LAMP2
Protein change: L156S
Condition(s): Danon disease	not provided
Clinical significance: Uncertain significance (Last reviewed: Aug 15	2022)
Review status: criteria provided	multiple submitters	no conflicts
Chromosome: X
Location (GRCh38): 120449059
Accession: VCV000951270
ID: 951270
Canonical SPDI: NC_000023.11:120449058:A:G
132. Name: NM_002294.3(LAMP2):c.461A>G (p.Asn154Ser)
Gene(s): LAMP2
Protein change: N154S
Condition(s): Cardiovascular phenotype	not provided	Danon disease
Clinical significance: Conflicting interpretations of pathogenicity (Last reviewed: Oct 3	2022)
Review status: criteria provided	conflicting interpretations
Chromosome: X
Location (GRCh38): 120449065
Accession: VCV000501581
ID: 501581
Canonical SPDI: NC_000023.11:120449064:T:C
133. Name: NM_002294.3(LAMP2):c.459C>G (p.Cys153Trp)
Gene(s): LAMP2
Protein change: C153W
Condition(s): not provided
Clinical significance: Uncertain significance (Last reviewed: Aug 2	2022)
Review status: criteria provided	single submitter
Chromosome: X
Location (GRCh38): 120449067
Accession: VCV001700308
ID: 1700308
Canonical SPDI: NC_000023.11:120449066:G:C
134. Name: NM_002294.3(LAMP2):c.458G>A (p.Cys153Tyr)
Gene(s): LAMP2
Protein change: C153Y
Condition(s): Danon disease
Clinical significance: Uncertain significance (Last reviewed: Sep 1	2021)
Review status: criteria provided	single submitter
Chromosome: X
Location (GRCh38): 120449068
Accession: VCV001518488
ID: 1518488
Canonical SPDI: NC_000023.11:120449067:C:T
135. Name: NM_002294.3(LAMP2):c.458G>T (p.Cys153Phe)
Gene(s): LAMP2
Protein change: C153F
Condition(s): Danon disease	not provided
Clinical significance: Uncertain significance (Last reviewed: Sep 1	2021)
Review status: criteria provided	multiple submitters	no conflicts
Chromosome: X
Location (GRCh38): 120449068
Accession: VCV001310466
ID: 1310466
Canonical SPDI: NC_000023.11:120449067:C:A
136. Name: NM_002294.3(LAMP2):c.449T>A (p.Leu150His)
Gene(s): LAMP2
Protein change: L150H
Condition(s): Danon disease
Clinical significance: Uncertain significance (Last reviewed: Mar 18	2019)
Review status: criteria provided	single submitter
Chromosome: X
Location (GRCh38): 120449077
Accession: VCV002433397
ID: 2433397
Canonical SPDI: NC_000023.11:120449076:A:T
137. Name: NM_002294.3(LAMP2):c.443A>G (p.Asn148Ser)
Gene(s): LAMP2
Protein change: N148S
Condition(s): not provided	Danon disease	Cardiovascular phenotype
Clinical significance: Uncertain significance (Last reviewed: Aug 29	2022)
Review status: criteria provided	multiple submitters	no conflicts
Chromosome: X
Location (GRCh38): 120449083
Accession: VCV000578311
ID: 578311
Canonical SPDI: NC_000023.11:120449082:T:C
138. Name: NM_002294.3(LAMP2):c.425C>T (p.Ala142Val)
Gene(s): LAMP2
Protein change: A142V
Condition(s): Danon disease
Clinical significance: Uncertain significance (Last reviewed: Apr 12	2022)
Review status: criteria provided	single submitter
Chromosome: X
Location (GRCh38): 120449101
Accession: VCV001977034
ID: 1977034
Canonical SPDI: NC_000023.11:120449100:G:A
139. Name: NM_002294.3(LAMP2):c.424G>C (p.Ala142Pro)
Gene(s): LAMP2
Protein change: A142P
Condition(s): Danon disease
Clinical significance: Uncertain significance (Last reviewed: Jul 26	2022)
Review status: criteria provided	single submitter
Chromosome: X
Location (GRCh38): 120449102
Accession: VCV000943794
ID: 943794
Canonical SPDI: NC_000023.11:120449101:C:G
140. Name: NM_002294.3(LAMP2):c.416A>T (p.Glu139Val)
Gene(s): LAMP2
Protein change: E139V
Condition(s): Danon disease
Clinical significance: Uncertain significance (Last reviewed: May 27	2022)
Review status: criteria provided	single submitter
Chromosome: X
Location (GRCh38): 120449110
Accession: VCV000657260
ID: 657260
Canonical SPDI: NC_000023.11:120449109:T:A
141. Name: NM_002294.3(LAMP2):c.415G>A (p.Glu139Lys)
Gene(s): LAMP2
Protein change: E139K
Condition(s): not provided
Clinical significance: Uncertain significance (Last reviewed: Oct 22	2021)
Review status: criteria provided	single submitter
Chromosome: X
Location (GRCh38): 120449111
Accession: VCV001693794
ID: 1693794
Canonical SPDI: NC_000023.11:120449110:C:T
142. Name: NM_002294.3(LAMP2):c.413A>G (p.Asp138Gly)
Gene(s): LAMP2
Protein change: D138G
Condition(s): Danon disease
Clinical significance: Uncertain significance
Review status: no assertion criteria provided
Chromosome: X
Location (GRCh38): 120449113
Accession: VCV002431233
ID: 2431233
Canonical SPDI: NC_000023.11:120449112:T:C
143. Name: NM_002294.3(LAMP2):c.409G>C (p.Val137Leu)
Gene(s): LAMP2
Protein change: V137L
Condition(s): Danon disease
Clinical significance: Uncertain significance (Last reviewed: Aug 14	2021)
Review status: criteria provided	single submitter
Chromosome: X
Location (GRCh38): 120449117
Accession: VCV001489362
ID: 1489362
Canonical SPDI: NC_000023.11:120449116:C:G
144. Name: NM_002294.3(LAMP2):c.398G>A (p.Gly133Glu)
Gene(s): LAMP2
Protein change: G133E
Condition(s): Danon disease
Clinical significance: Uncertain significance (Last reviewed: Aug 14	2021)
Review status: criteria provided	single submitter
Chromosome: X
Location (GRCh38): 120449128
Accession: VCV001473282
ID: 1473282
Canonical SPDI: NC_000023.11:120449127:C:T
145. Name: NM_002294.3(LAMP2):c.385G>A (p.Ala129Thr)
Gene(s): LAMP2
Protein change: A129T
Condition(s): Cardiovascular phenotype	not provided	Cardiomyopathy	Danon disease
Clinical significance: Conflicting interpretations of pathogenicity (Last reviewed: Oct 28	2022)
Review status: criteria provided	conflicting interpretations
Chromosome: X
Location (GRCh38): 120455369
Accession: VCV000180871
ID: 180871
Canonical SPDI: NC_000023.11:120455368:C:T
146. Name: NM_002294.3(LAMP2):c.380C>G (p.Pro127Arg)
Gene(s): LAMP2
Protein change: P127R
Condition(s): Cardiomyopathy	not specified	Danon disease
Clinical significance: Uncertain significance (Last reviewed: Jan 29	2023)
Review status: criteria provided	multiple submitters	no conflicts
Chromosome: X
Location (GRCh38): 120455374
Accession: VCV001329244
ID: 1329244
Canonical SPDI: NC_000023.11:120455373:G:C
147. Name: NM_002294.3(LAMP2):c.380C>T (p.Pro127Leu)
Gene(s): LAMP2
Protein change: P127L
Condition(s): not provided	Danon disease
Clinical significance: Uncertain significance (Last reviewed: Nov 3	2022)
Review status: criteria provided	multiple submitters	no conflicts
Chromosome: X
Location (GRCh38): 120455374
Accession: VCV000834932
ID: 834932
Canonical SPDI: NC_000023.11:120455373:G:A
148. Name: NM_002294.3(LAMP2):c.379C>T (p.Pro127Ser)
Gene(s): LAMP2
Protein change: P127S
Condition(s): not provided
Clinical significance: Uncertain significance (Last reviewed: Dec 31	2020)
Review status: criteria provided	single submitter
Chromosome: X
Location (GRCh38): 120455375
Accession: VCV001312215
ID: 1312215
Canonical SPDI: NC_000023.11:120455374:G:A
149. Name: NM_002294.3(LAMP2):c.376T>C (p.Phe126Leu)
Gene(s): LAMP2
Protein change: F126L
Condition(s): Danon disease
Clinical significance: Uncertain significance (Last reviewed: Aug 23	2022)
Review status: criteria provided	single submitter
Chromosome: X
Location (GRCh38): 120455378
Accession: VCV001004229
ID: 1004229
Canonical SPDI: NC_000023.11:120455377:A:G
150. Name: NM_002294.3(LAMP2):c.373A>G (p.Thr125Ala)
Gene(s): LAMP2
Protein change: T125A
Condition(s): Danon disease
Clinical significance: Uncertain significance (Last reviewed: Aug 27	2021)
Review status: criteria provided	single submitter
Chromosome: X
Location (GRCh38): 120455381
Accession: VCV001051936
ID: 1051936
Canonical SPDI: NC_000023.11:120455380:T:C
151. Name: NM_002294.3(LAMP2):c.371C>T (p.Thr124Ile)
Gene(s): LAMP2
Protein change: T124I
Condition(s): not specified
Clinical significance: Uncertain significance (Last reviewed: Jun 22	2012)
Review status: criteria provided	single submitter
Chromosome: X
Location (GRCh38): 120455383
Accession: VCV000044428
ID: 44428
Canonical SPDI: NC_000023.11:120455382:G:A
152. Name: NM_002294.3(LAMP2):c.364G>A (p.Asp122Asn)
Gene(s): LAMP2
Protein change: D122N
Condition(s): not provided	Danon disease
Clinical significance: Uncertain significance (Last reviewed: Feb 5	2023)
Review status: criteria provided	multiple submitters	no conflicts
Chromosome: X
Location (GRCh38): 120455390
Accession: VCV000180870
ID: 180870
Canonical SPDI: NC_000023.11:120455389:C:T
153. Name: NM_002294.3(LAMP2):c.358A>C (p.Thr120Pro)
Gene(s): LAMP2
Protein change: T120P
Condition(s): Danon disease
Clinical significance: Uncertain significance (Last reviewed: Feb 28	2022)
Review status: criteria provided	single submitter
Chromosome: X
Location (GRCh38): 120455396
Accession: VCV002062453
ID: 2062453
Canonical SPDI: NC_000023.11:120455395:T:G
154. Name: NM_002294.3(LAMP2):c.344C>T (p.Ser115Leu)
Gene(s): LAMP2
Protein change: S115L
Condition(s): Danon disease
Clinical significance: Uncertain significance (Last reviewed: Mar 12	2022)
Review status: criteria provided	single submitter
Chromosome: X
Location (GRCh38): 120455410
Accession: VCV002109958
ID: 2109958
Canonical SPDI: NC_000023.11:120455409:G:A
155. Name: NM_002294.3(LAMP2):c.340G>A (p.Val114Ile)
Gene(s): LAMP2
Protein change: V114I
Condition(s): Cardiovascular phenotype	not specified	not provided	Danon disease
Clinical significance: Conflicting interpretations of pathogenicity (Last reviewed: Apr 15	2022)
Review status: criteria provided	conflicting interpretations
Chromosome: X
Location (GRCh38): 120455414
Accession: VCV000180863
ID: 180863
Canonical SPDI: NC_000023.11:120455413:C:T
156. Name: NM_002294.3(LAMP2):c.339C>G (p.Ser113Arg)
Gene(s): LAMP2
Protein change: S113R
Condition(s): not provided	Danon disease
Clinical significance: Uncertain significance (Last reviewed: Aug 31	2021)
Review status: criteria provided	multiple submitters	no conflicts
Chromosome: X
Location (GRCh38): 120455415
Accession: VCV000453016
ID: 453016
Canonical SPDI: NC_000023.11:120455414:G:C
157. Name: NM_002294.3(LAMP2):c.331A>G (p.Ile111Val)
Gene(s): LAMP2
Protein change: I111V
Condition(s): Danon disease
Clinical significance: Uncertain significance (Last reviewed: Aug 12	2022)
Review status: criteria provided	single submitter
Chromosome: X
Location (GRCh38): 120455423
Accession: VCV001013076
ID: 1013076
Canonical SPDI: NC_000023.11:120455422:T:C
158. Name: NM_002294.3(LAMP2):c.320C>G (p.Ser107Cys)
Gene(s): LAMP2
Protein change: S107C
Condition(s): Danon disease	Cardiovascular phenotype	not provided
Clinical significance: Uncertain significance (Last reviewed: May 27	2022)
Review status: criteria provided	multiple submitters	no conflicts
Chromosome: X
Location (GRCh38): 120455434
Accession: VCV000180892
ID: 180892
Canonical SPDI: NC_000023.11:120455433:G:C
159. Name: NM_002294.3(LAMP2):c.316G>T (p.Ala106Ser)
Gene(s): LAMP2
Protein change: A106S
Condition(s): not provided	Danon disease
Clinical significance: Uncertain significance (Last reviewed: Oct 25	2022)
Review status: criteria provided	multiple submitters	no conflicts
Chromosome: X
Location (GRCh38): 120455438
Accession: VCV001354688
ID: 1354688
Canonical SPDI: NC_000023.11:120455437:C:A
160. Name: NM_002294.3(LAMP2):c.316G>A (p.Ala106Thr)
Gene(s): LAMP2
Protein change: A106T
Condition(s): Danon disease	Cardiovascular phenotype
Clinical significance: Uncertain significance (Last reviewed: Oct 12	2021)
Review status: criteria provided	multiple submitters	no conflicts
Chromosome: X
Location (GRCh38): 120455438
Accession: VCV001057963
ID: 1057963
Canonical SPDI: NC_000023.11:120455437:C:T
161. Name: NM_002294.3(LAMP2):c.313G>A (p.Ala105Thr)
Gene(s): LAMP2
Protein change: A105T
Condition(s): Cardiomyopathy
Clinical significance: Uncertain significance (Last reviewed: May 11	2022)
Review status: criteria provided	single submitter
Chromosome: X
Location (GRCh38): 120455441
Accession: VCV002442806
ID: 2442806
Canonical SPDI: NC_000023.11:120455440:C:T
162. Name: NM_002294.3(LAMP2):c.299C>T (p.Ala100Val)
Gene(s): LAMP2
Protein change: A100V
Condition(s): not specified	Danon disease
Clinical significance: Benign/Likely benign (Last reviewed: Oct 25	2022)
Review status: criteria provided	multiple submitters	no conflicts
Chromosome: X
Location (GRCh38): 120455455
Accession: VCV000044424
ID: 44424
Canonical SPDI: NC_000023.11:120455454:G:A
163. Name: NM_002294.3(LAMP2):c.286T>C (p.Phe96Leu)
Gene(s): LAMP2
Protein change: F96L
Condition(s): Danon disease
Clinical significance: Uncertain significance (Last reviewed: Aug 31	2021)
Review status: criteria provided	single submitter
Chromosome: X
Location (GRCh38): 120455468
Accession: VCV000966984
ID: 966984
Canonical SPDI: NC_000023.11:120455467:A:G
164. Name: NM_002294.3(LAMP2):c.284G>T (p.Gly95Val)
Gene(s): LAMP2
Protein change: G95V
Condition(s): Danon disease	Cardiovascular phenotype
Clinical significance: Uncertain significance (Last reviewed: Jan 31	2022)
Review status: criteria provided	multiple submitters	no conflicts
Chromosome: X
Location (GRCh38): 120455470
Accession: VCV001414124
ID: 1414124
Canonical SPDI: NC_000023.11:120455469:C:A
165. Name: NM_002294.3(LAMP2):c.281C>A (p.Pro94His)
Gene(s): LAMP2
Protein change: P94H
Condition(s): Cardiovascular phenotype
Clinical significance: Uncertain significance (Last reviewed: Jun 3	2021)
Review status: criteria provided	single submitter
Chromosome: X
Location (GRCh38): 120455473
Accession: VCV001796418
ID: 1796418
Canonical SPDI: NC_000023.11:120455472:G:T
166. Name: NM_002294.3(LAMP2):c.280C>G (p.Pro94Ala)
Gene(s): LAMP2
Protein change: P94A
Condition(s): Danon disease
Clinical significance: Uncertain significance (Last reviewed: Sep 1	2021)
Review status: criteria provided	single submitter
Chromosome: X
Location (GRCh38): 120455474
Accession: VCV001508973
ID: 1508973
Canonical SPDI: NC_000023.11:120455473:G:C
167. Name: NM_002294.3(LAMP2):c.277G>A (p.Gly93Arg)
Gene(s): LAMP2
Protein change: G93R
Condition(s): Cardiovascular phenotype	not specified	Cardiomyopathy	Danon disease
Clinical significance: Conflicting interpretations of pathogenicity (Last reviewed: Aug 16	2022)
Review status: criteria provided	conflicting interpretations
Chromosome: X
Location (GRCh38): 120455477
Accession: VCV000179562
ID: 179562
Canonical SPDI: NC_000023.11:120455476:C:T
168. Name: NM_002294.3(LAMP2):c.263T>C (p.Ile88Thr)
Gene(s): LAMP2
Protein change: I88T
Condition(s): Danon disease
Clinical significance: Uncertain significance (Last reviewed: Aug 28	2021)
Review status: criteria provided	single submitter
Chromosome: X
Location (GRCh38): 120455491
Accession: VCV000576553
ID: 576553
Canonical SPDI: NC_000023.11:120455490:A:G
169. Name: NM_002294.3(LAMP2):c.260A>G (p.Lys87Arg)
Gene(s): LAMP2
Protein change: K87R
Condition(s): Cardiovascular phenotype
Clinical significance: Uncertain significance (Last reviewed: Jan 24	2022)
Review status: criteria provided	single submitter
Chromosome: X
Location (GRCh38): 120455494
Accession: VCV001793766
ID: 1793766
Canonical SPDI: NC_000023.11:120455493:T:C
170. Name: NM_002294.3(LAMP2):c.260A>C (p.Lys87Thr)
Gene(s): LAMP2
Protein change: K87T
Condition(s): Danon disease	not provided
Clinical significance: Uncertain significance (Last reviewed: Oct 7	2022)
Review status: criteria provided	multiple submitters	no conflicts
Chromosome: X
Location (GRCh38): 120455494
Accession: VCV000451080
ID: 451080
Canonical SPDI: NC_000023.11:120455493:T:G
171. Name: NM_002294.3(LAMP2):c.253G>A (p.Gly85Ser)
Gene(s): LAMP2
Protein change: G85S
Condition(s): Cardiovascular phenotype	not specified	Danon disease
Clinical significance: Uncertain significance (Last reviewed: Mar 11	2022)
Review status: criteria provided	multiple submitters	no conflicts
Chromosome: X
Location (GRCh38): 120455501
Accession: VCV000418563
ID: 418563
Canonical SPDI: NC_000023.11:120455500:C:T
172. Name: NM_002294.3(LAMP2):c.251A>G (p.Asn84Ser)
Gene(s): LAMP2
Protein change: N84S
Condition(s): Danon disease
Clinical significance: Uncertain significance (Last reviewed: Aug 15	2022)
Review status: criteria provided	single submitter
Chromosome: X
Location (GRCh38): 120455503
Accession: VCV001357964
ID: 1357964
Canonical SPDI: NC_000023.11:120455502:T:C
173. Name: NM_002294.3(LAMP2):c.237T>G (p.Cys79Trp)
Gene(s): LAMP2
Protein change: C79W
Condition(s): not provided
Clinical significance: Uncertain significance (Last reviewed: Jul 3	2019)
Review status: criteria provided	single submitter
Chromosome: X
Location (GRCh38): 120455517
Accession: VCV001306913
ID: 1306913
Canonical SPDI: NC_000023.11:120455516:A:C
174. Name: NM_002294.3(LAMP2):c.232A>G (p.Ile78Val)
Gene(s): LAMP2
Protein change: I78V
Condition(s): Danon disease
Clinical significance: Likely benign (Last reviewed: Sep 13	2022)
Review status: criteria provided	single submitter
Chromosome: X
Location (GRCh38): 120455522
Accession: VCV000652613
ID: 652613
Canonical SPDI: NC_000023.11:120455521:T:C
175. Name: NM_002294.3(LAMP2):c.214G>A (p.Val72Met)
Gene(s): LAMP2
Protein change: V72M
Condition(s): Primary dilated cardiomyopathy	not specified
Clinical significance: Uncertain significance (Last reviewed: May 2	2017)
Review status: criteria provided	multiple submitters	no conflicts
Chromosome: X
Location (GRCh38): 120455540
Accession: VCV000505795
ID: 505795
Canonical SPDI: NC_000023.11:120455539:C:T
176. Name: NM_002294.3(LAMP2):c.212C>G (p.Thr71Ser)
Gene(s): LAMP2
Protein change: T71S
Condition(s): Danon disease
Clinical significance: Likely benign (Last reviewed: Apr 18	2022)
Review status: criteria provided	single submitter
Chromosome: X
Location (GRCh38): 120455542
Accession: VCV002086668
ID: 2086668
Canonical SPDI: NC_000023.11:120455541:G:C
177. Name: NM_002294.3(LAMP2):c.212C>T (p.Thr71Ile)
Gene(s): LAMP2
Protein change: T71I
Condition(s): Danon disease
Clinical significance: Uncertain significance (Last reviewed: May 18	2022)
Review status: criteria provided	single submitter
Chromosome: X
Location (GRCh38): 120455542
Accession: VCV001963860
ID: 1963860
Canonical SPDI: NC_000023.11:120455541:G:A
178. Name: NM_002294.3(LAMP2):c.209G>T (p.Gly70Val)
Gene(s): LAMP2
Protein change: G70V
Condition(s): Cardiovascular phenotype
Clinical significance: Uncertain significance (Last reviewed: Jan 28	2019)
Review status: criteria provided	single submitter
Chromosome: X
Location (GRCh38): 120455545
Accession: VCV001299879
ID: 1299879
Canonical SPDI: NC_000023.11:120455544:C:A
179. Name: NM_002294.3(LAMP2):c.205C>T (p.His69Tyr)
Gene(s): LAMP2
Protein change: H69Y
Condition(s): Cardiovascular phenotype	Danon disease
Clinical significance: Uncertain significance (Last reviewed: Aug 27	2021)
Review status: criteria provided	multiple submitters	no conflicts
Chromosome: X
Location (GRCh38): 120455549
Accession: VCV000947454
ID: 947454
Canonical SPDI: NC_000023.11:120455548:G:A
180. Name: NM_002294.3(LAMP2):c.204C>G (p.Asp68Glu)
Gene(s): LAMP2
Protein change: D68E
Condition(s): not specified	Danon disease	Cardiovascular phenotype
Clinical significance: Conflicting interpretations of pathogenicity (Last reviewed: Oct 24	2022)
Review status: criteria provided	conflicting interpretations
Chromosome: X
Location (GRCh38): 120455550
Accession: VCV000379589
ID: 379589
Canonical SPDI: NC_000023.11:120455549:G:C
181. Name: NM_002294.3(LAMP2):c.200C>T (p.Ser67Leu)
Gene(s): LAMP2
Protein change: S67L
Condition(s): Danon disease
Clinical significance: Uncertain significance (Last reviewed: Jun 13	2022)
Review status: criteria provided	single submitter
Chromosome: X
Location (GRCh38): 120455554
Accession: VCV002182537
ID: 2182537
Canonical SPDI: NC_000023.11:120455553:G:A
182. Name: NM_002294.3(LAMP2):c.199T>C (p.Ser67Pro)
Gene(s): LAMP2
Protein change: S67P
Condition(s): Danon disease	Cardiovascular phenotype
Clinical significance: Uncertain significance (Last reviewed: Mar 6	2023)
Review status: criteria provided	multiple submitters	no conflicts
Chromosome: X
Location (GRCh38): 120455555
[truncated: 322 more rows]
