# Supplementary material for: Danon Disease: Entire LAMP2 Gene Deletion with Unusual Clinical Presentation—Case Report and Review of the Literature
Source: Genes (Basel). 2023 Jul 27;14(8):1539. doi: 10.3390/genes14081539 (PMC10454823; doi:10.3390/genes14081539)
Supplement: Supplementary file 1 [file genes-14-01539-s001.zip › genes-2456230-supplementary/Supplementary FIGURE and LAMP2 MUTATIONS EXCEL FILES/Table S5-ClinVar-4 Nonsense Mutation-1.xlsx]

## Sheet: Sheet 1 - clinvar_result
Nonsense Mutation
1. Name: NM_002294.3(LAMP2):c.1075C>T (p.Gln359Ter)
Gene(s): LAMP2
Protein change: Q359*
Condition(s): Cardiovascular phenotype	not provided
Clinical significance: Pathogenic/Likely pathogenic (Last reviewed: Apr 16	2019)
Review status: criteria provided	multiple submitters	no conflicts
Chromosome: X
Location (GRCh38): 120441748
Accession: VCV000372712
ID: 372712
Canonical SPDI: NC_000023.11:120441747:G:A
2. Name: NM_002294.3(LAMP2):c.1057C>T (p.Gln353Ter)
Gene(s): LAMP2
Protein change: Q353*
Condition(s): Danon disease
Clinical significance: Pathogenic (Last reviewed: Aug 26	2021)
Review status: criteria provided	single submitter
Chromosome: X
Location (GRCh38): 120441766
Accession: VCV001323190
ID: 1323190
Canonical SPDI: NC_000023.11:120441765:G:A
3. Name: NM_002294.3(LAMP2):c.1013C>G (p.Ser338Ter)
Gene(s): LAMP2
Protein change: S338*
Condition(s): Danon disease
Clinical significance: Pathogenic (Last reviewed: Sep 1	2021)
Review status: criteria provided	single submitter
Chromosome: X
Location (GRCh38): 120441810
Accession: VCV000409225
ID: 409225
Canonical SPDI: NC_000023.11:120441809:G:C
4. Name: NM_002294.3(LAMP2):c.962G>A (p.Trp321Ter)
Gene(s): LAMP2
Protein change: W321*
Condition(s): Danon disease
Clinical significance: Pathogenic (Last reviewed: Apr 16	2016)
Review status: criteria provided	single submitter
Chromosome: X
Location (GRCh38): 120441861
Accession: VCV000409227
ID: 409227
Canonical SPDI: NC_000023.11:120441860:C:T
5. Name: NM_002294.3(LAMP2):c.912T>G (p.Tyr304Ter)
Gene(s): LAMP2
Protein change: Y304*
Condition(s): Danon disease
Clinical significance: Likely pathogenic (Last reviewed: May 2	2018)
Review status: criteria provided	single submitter
Chromosome: X
Location (GRCh38): 120442615
Accession: VCV000228269
ID: 228269
Canonical SPDI: NC_000023.11:120442614:A:C
6. Name: NM_002294.3(LAMP2):c.877C>T (p.Arg293Ter)
Gene(s): LAMP2
Protein change: R293*
Condition(s): Danon disease	Hypertrophic cardiomyopathy	not provided	Danon disease
Clinical significance: Pathogenic (Last reviewed: Mar 30	2023)
Review status: criteria provided	multiple submitters	no conflicts
Chromosome: X
Location (GRCh38): 120442650
Accession: VCV000163812
ID: 163812
Canonical SPDI: NC_000023.11:120442649:G:A
7. Name: NM_002294.3(LAMP2):c.843T>G (p.Tyr281Ter)
Gene(s): LAMP2
Protein change: Y281*
Condition(s): Danon disease
Clinical significance: Pathogenic (Last reviewed: Mar 9	2022)
Review status: criteria provided	single submitter
Chromosome: X
Location (GRCh38): 120446326
Accession: VCV000575405
ID: 575405
Canonical SPDI: NC_000023.11:120446325:A:C
8. Name: NM_002294.3(LAMP2):c.795C>A (p.Cys265Ter)
Gene(s): LAMP2
Protein change: C265*
Condition(s): not provided	Danon disease
Clinical significance: Pathogenic/Likely pathogenic (Last reviewed: Sep 19	2017)
Review status: criteria provided	multiple submitters	no conflicts
Chromosome: X
Location (GRCh38): 120446374
Accession: VCV000180874
ID: 180874
Canonical SPDI: NC_000023.11:120446373:G:T
9. Name: NM_002294.3(LAMP2):c.763_768delinsTGAAGT (p.Asn255_Pro256delinsTer)
Gene(s): LAMP2
Protein change:
Condition(s): Danon disease
Clinical significance: Pathogenic (Last reviewed: Aug 19	2019)
Review status: criteria provided	single submitter
Chromosome: X
Location (GRCh38): 120446401 - 120446406
Accession: VCV000970819
ID: 970819
Canonical SPDI: NC_000023.11:120446400:GGGGTT:ACTTCA
10. Name: NM_002294.3(LAMP2):c.718C>T (p.Gln240Ter)
Gene(s): LAMP2
Protein change: Q240*
Condition(s): not provided	Danon disease
Clinical significance: Pathogenic (Last reviewed: Apr 28	2021)
Review status: criteria provided	multiple submitters	no conflicts
Chromosome: X
Location (GRCh38): 120447864
Accession: VCV000488987
ID: 488987
Canonical SPDI: NC_000023.11:120447863:G:A
11. Name: NM_002294.3(LAMP2):c.696T>A (p.Cys232Ter)
Gene(s): LAMP2
Protein change: C232*
Condition(s): Cardiovascular phenotype	Danon disease
Clinical significance: Pathogenic (Last reviewed: Jan 3	2023)
Review status: criteria provided	multiple submitters	no conflicts
Chromosome: X
Location (GRCh38): 120447886
Accession: VCV000463159
ID: 463159
Canonical SPDI: NC_000023.11:120447885:A:T
12. Name: NM_002294.3(LAMP2):c.668dup (p.Tyr223Ter)
Gene(s): LAMP2
Protein change: Y223*
Condition(s): Isolated Noncompaction of the Ventricular Myocardium
Clinical significance: Pathogenic (Last reviewed: Feb 26	2021)
Review status: criteria provided	single submitter
Chromosome: X
Location (GRCh38): 120447913 - 120447914
Accession: VCV001065183
ID: 1065183
Canonical SPDI: NC_000023.11:120447913:T:TT
13. Name: NM_002294.3(LAMP2):c.669T>G (p.Tyr223Ter)
Gene(s): LAMP2
Protein change: Y223*
Condition(s): not provided
Clinical significance: Likely pathogenic (Last reviewed: Jun 12	2017)
Review status: criteria provided	single submitter
Chromosome: X
Location (GRCh38): 120447913
Accession: VCV000636417
ID: 636417
Canonical SPDI: NC_000023.11:120447912:A:C
14. Name: NM_002294.3(LAMP2):c.646G>T (p.Glu216Ter)
Gene(s): LAMP2
Protein change: E216*
Condition(s): Danon disease
Clinical significance: Pathogenic (Last reviewed: Feb 3	2022)
Review status: criteria provided	single submitter
Chromosome: X
Location (GRCh38): 120447936
Accession: VCV001074071
ID: 1074071
Canonical SPDI: NC_000023.11:120447935:C:A
15. Name: NM_002294.3(LAMP2):c.520C>T (p.Gln174Ter)
Gene(s): LAMP2
Protein change: Q174*
Condition(s): Danon disease
Clinical significance: Pathogenic (Last reviewed: Mar 28	2022)
Review status: criteria provided	single submitter
Chromosome: X
Location (GRCh38): 120449006
Accession: VCV000009981
ID: 9981
Canonical SPDI: NC_000023.11:120449005:G:A
16. Name: NM_002294.3(LAMP2):c.415_469dup (p.Ser157Ter)
Gene(s): LAMP2
Protein change: S157*
Condition(s): Danon disease
Clinical significance: Pathogenic (Last reviewed: Aug 24	2021)
Review status: criteria provided	single submitter
Chromosome: X
Location (GRCh38): 120449056 - 120449057
Accession: VCV000566028
ID: 566028
Canonical SPDI:
17. Name: NM_002294.3(LAMP2):c.467T>G (p.Leu156Ter)
Gene(s): LAMP2
Protein change: L156*
Condition(s): Danon disease
Clinical significance: Pathogenic (Last reviewed: Aug 27	2021)
Review status: criteria provided	single submitter
Chromosome: X
Location (GRCh38): 120449059
Accession: VCV001323203
ID: 1323203
Canonical SPDI: NC_000023.11:120449058:A:C
18. Name: NM_002294.3(LAMP2):c.440T>A (p.Leu147Ter)
Gene(s): LAMP2
Protein change: L147*
Condition(s): Danon disease
Clinical significance: Pathogenic (Last reviewed: Aug 24	2000)
Review status: no assertion criteria provided
Chromosome: X
Location (GRCh38): 120449086
Accession: VCV000009974
ID: 9974
Canonical SPDI: NC_000023.11:120449085:A:T
19. Name: NM_002294.3(LAMP2):c.327T>A (p.Tyr109Ter)
Gene(s): LAMP2
Protein change: Y109*
Condition(s): Danon disease
Clinical significance: Pathogenic (Last reviewed: Dec 8	2021)
Review status: criteria provided	single submitter
Chromosome: X
Location (GRCh38): 120455427
Accession: VCV001323223
ID: 1323223
Canonical SPDI: NC_000023.11:120455426:A:T
20. Name: NM_002294.3(LAMP2):c.294G>A (p.Trp98Ter)
Gene(s): LAMP2
Protein change: W98*
Condition(s): Danon disease	not provided
Clinical significance: Pathogenic (Last reviewed: Jan 17	2018)
Review status: criteria provided	multiple submitters	no conflicts
Chromosome: X
Location (GRCh38): 120455460
Accession: VCV000228356
ID: 228356
Canonical SPDI: NC_000023.11:120455459:C:T
21. Name: NM_002294.3(LAMP2):c.293G>A (p.Trp98Ter)
Gene(s): LAMP2
Protein change: W98*
Condition(s): not provided	Danon disease
Clinical significance: Pathogenic (Last reviewed: Aug 28	2021)
Review status: criteria provided	multiple submitters	no conflicts
Chromosome: X
Location (GRCh38): 120455461
Accession: VCV000044423
ID: 44423
Canonical SPDI: NC_000023.11:120455460:C:T
22. Name: NM_002294.3(LAMP2):c.183T>G (p.Tyr61Ter)
Gene(s): LAMP2
Protein change: Y61*
Condition(s): Danon disease
Clinical significance: Pathogenic (Last reviewed: Jun 7	2022)
Review status: criteria provided	single submitter
Chromosome: X
Location (GRCh38): 120456651
Accession: VCV000044419
ID: 44419
Canonical SPDI: NC_000023.11:120456650:A:C
23. Name: NM_002294.3(LAMP2):c.183T>A (p.Tyr61Ter)
Gene(s): LAMP2
Protein change: Y61*
Condition(s): Danon disease
Clinical significance: Pathogenic (Last reviewed: Aug 27	2020)
Review status: criteria provided	single submitter
Chromosome: X
Location (GRCh38): 120456651
Accession: VCV000044418
ID: 44418
Canonical SPDI: NC_000023.11:120456650:A:T
24. Name: NM_002294.3(LAMP2):c.139C>T (p.Gln47Ter)
Gene(s): LAMP2
Protein change: Q47*
Condition(s): Danon disease
Clinical significance: Pathogenic (Last reviewed: Dec 2	2020)
Review status: criteria provided	single submitter
Chromosome: X
Location (GRCh38): 120456695
Accession: VCV001012342
ID: 1012342
Canonical SPDI: NC_000023.11:120456694:G:A
25. Name: NM_002294.3(LAMP2):c.138G>A (p.Trp46Ter)
Gene(s): LAMP2
Protein change: W46*
Condition(s): Danon disease
Clinical significance: Pathogenic (Last reviewed: Sep 1	2017)
Review status: criteria provided	single submitter
Chromosome: X
Location (GRCh38): 120456696
Accession: VCV000560927
ID: 560927
Canonical SPDI: NC_000023.11:120456695:C:T
26. Name: NM_002294.3(LAMP2):c.137G>A (p.Trp46Ter)
Gene(s): LAMP2
Protein change: W46*
Condition(s): Danon disease
Clinical significance: Pathogenic (Last reviewed: Sep 1	2021)
Review status: criteria provided	single submitter
Chromosome: X
Location (GRCh38): 120456697
Accession: VCV000577660
ID: 577660
Canonical SPDI: NC_000023.11:120456696:C:T
27. Name: NM_002294.3(LAMP2):c.129T>A (p.Tyr43Ter)
Gene(s): LAMP2
Protein change: Y43*
Condition(s): Danon disease
Clinical significance: Pathogenic (Last reviewed: Dec 24	2021)
Review status: criteria provided	single submitter
Chromosome: X
Location (GRCh38): 120456705
Accession: VCV002057089
ID: 2057089
Canonical SPDI: NC_000023.11:120456704:A:T
28. Name: NM_002294.3(LAMP2):c.109G>T (p.Glu37Ter)
Gene(s): LAMP2
Protein change: E37*
Condition(s): Cardiovascular phenotype
Clinical significance: Pathogenic (Last reviewed: May 5	2017)
Review status: criteria provided	single submitter
Chromosome: X
Location (GRCh38): 120456725
Accession: VCV001791860
ID: 1791860
Canonical SPDI: NC_000023.11:120456724:C:A
29. Name: NM_002294.3(LAMP2):c.107C>G (p.Ser36Ter)
Gene(s): LAMP2
Protein change: S36*
Condition(s): Cardiomyopathy
Clinical significance: Pathogenic (Last reviewed: Mar 2	2020)
Review status: criteria provided	single submitter
Chromosome: X
Location (GRCh38): 120456727
Accession: VCV001329242
ID: 1329242
Canonical SPDI: NC_000023.11:120456726:G:C
30. Name: NM_002294.3(LAMP2):c.98_101del (p.Asn32_Leu33insTer)
Gene(s): LAMP2
Protein change:
Condition(s): Cardiomyopathy
Clinical significance: Likely pathogenic (Last reviewed: Apr 13	2021)
Review status: criteria provided	single submitter
Chromosome: X
Location (GRCh38): 120456733 - 120456736
Accession: VCV001329245
ID: 1329245
Canonical SPDI: NC_000023.11:120456732:GTCA:
31. Name: NM_002294.3(LAMP2):c.98T>A (p.Leu33Ter)
Gene(s): LAMP2
Protein change: L33*
Condition(s): not provided
Clinical significance: Benign (Last reviewed: Mar 3	2015)
Review status: criteria provided	single submitter
Chromosome: X
Location (GRCh38): 120456736
Accession: VCV001278482
ID: 1278482
Canonical SPDI: NC_000023.11:120456735:A:T
32. Name: NM_002294.3(LAMP2):c.73_74delinsTA (p.Arg25Ter)
Gene(s): LAMP2
Protein change: R25*
Condition(s): Danon disease
Clinical significance: Pathogenic (Last reviewed: Apr 28	2022)
Review status: criteria provided	single submitter
Chromosome: X
Location (GRCh38): 120456760 - 120456761
Accession: VCV002090013
ID: 2090013
Canonical SPDI: NC_000023.11:120456759:CG:TA
33. Name: NM_002294.3(LAMP2):c.64G>T (p.Gly22Ter)
Gene(s): LAMP2
Protein change: G22*
Condition(s): Danon disease
Clinical significance: Pathogenic (Last reviewed: Aug 31	2021)
Review status: criteria provided	single submitter
Chromosome: X
Location (GRCh38): 120469106
Accession: VCV001323186
ID: 1323186
Canonical SPDI: NC_000023.11:120469105:C:A
34. Name: NM_002294.3(LAMP2):c.54C>A (p.Cys18Ter)
Gene(s): LAMP2
Protein change: C18*
Condition(s): Danon disease
Clinical significance: Pathogenic (Last reviewed: Dec 30	2021)
Review status: criteria provided	single submitter
Chromosome: X
Location (GRCh38): 120469116
Accession: VCV001398614
ID: 1398614
Canonical SPDI: NC_000023.11:120469115:G:T
