# Supplementary material for: Danon Disease: Entire LAMP2 Gene Deletion with Unusual Clinical Presentation—Case Report and Review of the Literature
Source: Genes (Basel). 2023 Jul 27;14(8):1539. doi: 10.3390/genes14081539 (PMC10454823; doi:10.3390/genes14081539)
Supplement: Supplementary file 1 [file genes-14-01539-s001.zip › genes-2456230-supplementary/Supplementary FIGURE and LAMP2 MUTATIONS EXCEL FILES/Table S6-ClinVar-5 Frameshift mutation-1.xlsx]

## Sheet: Sheet 1 - clinvar_result (2)
Frameshift
1. Name: NM_002294.3(LAMP2):c.1093+2440_1093+2441del
Gene(s): LAMP2
Protein change: Q366fs
Condition(s): Danon disease
Clinical significance: Uncertain significance (Last reviewed: Mar 8	2022)
Review status: criteria provided	single submitter
Chromosome: X
Location (GRCh38): 120439289 - 120439290
Accession: VCV001410728
ID: 1410728
Canonical SPDI: NC_000023.11:120439288:TT:
2. Name: NM_002294.3(LAMP2):c.1082del (p.Lys361fs)
Gene(s): LAMP2
Protein change: K361fs
Condition(s): Danon disease
Clinical significance: Pathogenic (Last reviewed: Jan 1	2007)
Review status: no assertion criteria provided
Chromosome: X
Location (GRCh38): 120441741
Accession: VCV001323199
ID: 1323199
Canonical SPDI: NC_000023.11:120441740:TTT:TT
3. Name: NM_002294.3(LAMP2):c.1041del (p.Phe348fs)
Gene(s): LAMP2
Protein change: F348fs
Condition(s): Danon disease
Clinical significance: Pathogenic (Last reviewed: Mar 19	2022)
Review status: criteria provided	single submitter
Chromosome: X
Location (GRCh38): 120441782
Accession: VCV001451509
ID: 1451509
Canonical SPDI: NC_000023.11:120441781:GG:G
4. Name: NM_002294.3(LAMP2):c.1037del (p.Asn346fs)
Gene(s): LAMP2
Protein change: N346fs
Condition(s): Danon disease
Clinical significance: Pathogenic (Last reviewed: Aug 30	2021)
Review status: criteria provided	single submitter
Chromosome: X
Location (GRCh38): 120441786
Accession: VCV000849608
ID: 849608
Canonical SPDI: NC_000023.11:120441785:TTT:TT
5. Name: NM_002294.3(LAMP2):c.1020del (p.Gly341fs)
Gene(s): LAMP2
Protein change: G341fs
Condition(s): Primary dilated cardiomyopathy	Danon disease
Clinical significance: Pathogenic (Last reviewed: Jun 12	2013)
Review status: criteria provided	single submitter
Chromosome: X
Location (GRCh38): 120441803
Accession: VCV000178999
ID: 178999
Canonical SPDI: NC_000023.11:120441802:A:
6. Name: NM_002294.3(LAMP2):c.999del (p.Glu334fs)
Gene(s): LAMP2
Protein change: E334fs
Condition(s): Primary dilated cardiomyopathy
Clinical significance: Likely pathogenic (Last reviewed: Feb 27	2014)
Review status: criteria provided	single submitter
Chromosome: X
Location (GRCh38): 120441824
Accession: VCV000178945
ID: 178945
Canonical SPDI: NC_000023.11:120441823:TTT:TT
7. Name: NM_002294.3(LAMP2):c.973dup (p.Leu325fs)
Gene(s): LAMP2
Protein change: L325fs
Condition(s): Danon disease
Clinical significance: Pathogenic (Last reviewed: Jan 20	2022)
Review status: criteria provided	single submitter
Chromosome: X
Location (GRCh38): 120441849 - 120441850
Accession: VCV000409224
ID: 409224
Canonical SPDI: NC_000023.11:120441849:GGGGGG:GGGGGGG
8. Name: NM_002294.3(LAMP2):c.974del (p.Leu325fs)
Gene(s): LAMP2
Protein change: L325fs
Condition(s): not provided
Clinical significance: Pathogenic (Last reviewed: Mar 2	2016)
Review status: criteria provided	single submitter
Chromosome: X
Location (GRCh38): 120441849
Accession: VCV000180893
ID: 180893
Canonical SPDI: NC_000023.11:120441848:A:
9. Name: NM_002294.3(LAMP2):c.974delinsAA (p.Leu325fs)
Gene(s): LAMP2
Protein change: L325fs
Condition(s): Danon disease
Clinical significance: Pathogenic (Last reviewed: Aug 24	2000)
Review status: no assertion criteria provided
Chromosome: X
Location (GRCh38): 120441849
Accession: VCV000009976
ID: 9976
Canonical SPDI: NC_000023.11:120441848:A:TT
10. Name: NM_002294.3(LAMP2):c.955del (p.Ser319fs)
Gene(s): LAMP2
Protein change: S319fs
Condition(s): Danon disease
Clinical significance: Pathogenic (Last reviewed: Jun 1	2021)
Review status: criteria provided	single submitter
Chromosome: X
Location (GRCh38): 120441868
Accession: VCV001369085
ID: 1369085
Canonical SPDI: NC_000023.11:120441867:T:
11. Name: NM_002294.3(LAMP2):c.911_914del (p.Tyr304fs)
Gene(s): LAMP2
Protein change: Y304fs
Condition(s): Cardiovascular phenotype
Clinical significance: Pathogenic (Last reviewed: Feb 6	2023)
Review status: criteria provided	single submitter
Chromosome: X
Location (GRCh38): 120442613 - 120442616
Accession: VCV002450357
ID: 2450357
Canonical SPDI: NC_000023.11:120442612:AAATA:A
12. Name: NM_002294.3(LAMP2):c.883dup (p.Tyr295fs)
Gene(s): LAMP2
Protein change: Y295fs
Condition(s): Danon disease
Clinical significance: Pathogenic (Last reviewed: Jul 1	2002)
Review status: no assertion criteria provided
Chromosome: X
Location (GRCh38): 120442643 - 120442644
Accession: VCV000009979
ID: 9979
Canonical SPDI: NC_000023.11:120442643:AAAA:AAAAA
13. Name: NM_002294.3(LAMP2):c.851_852del (p.Phe284fs)
Gene(s): LAMP2
Protein change: F284fs
Condition(s): Danon disease
Clinical significance: Pathogenic (Last reviewed: Nov 8	2013)
Review status: criteria provided	single submitter
Chromosome: X
Location (GRCh38): 120446317 - 120446318
Accession: VCV000179126
ID: 179126
Canonical SPDI: NC_000023.11:120446316:AAA:A
14. Name: NM_002294.3(LAMP2):c.834del (p.Ile279fs)
Gene(s): LAMP2
Protein change: I279fs
Condition(s): not provided
Clinical significance: Likely pathogenic (Last reviewed: Jul 4	2017)
Review status: criteria provided	single submitter
Chromosome: X
Location (GRCh38): 120446335
Accession: VCV000636442
ID: 636442
Canonical SPDI: NC_000023.11:120446334:GG:G
15. Name: NM_002294.3(LAMP2):c.788del (p.Gly263fs)
Gene(s): LAMP2
Protein change: G263fs
Condition(s): Danon disease
Clinical significance: Pathogenic (Last reviewed: Oct 3	2016)
Review status: criteria provided	single submitter
Chromosome: X
Location (GRCh38): 120446381
Accession: VCV000409222
ID: 409222
Canonical SPDI: NC_000023.11:120446380:CC:C
16. Name: NM_002294.3(LAMP2):c.774_780del (p.Thr259fs)
Gene(s): LAMP2
Protein change: T259fs
Condition(s): Danon disease
Clinical significance: Pathogenic (Last reviewed: Nov 27	2021)
Review status: criteria provided	single submitter
Chromosome: X
Location (GRCh38): 120446389 - 120446395
Accession: VCV002005281
ID: 2005281
Canonical SPDI: NC_000023.11:120446388:GTGAGTTGT:GT
17. Name: NM_002294.3(LAMP2):c.768del (p.Asn257fs)
Gene(s): LAMP2
Protein change: N257fs
Condition(s): Danon disease
Clinical significance: Likely pathogenic (Last reviewed: Aug 1	2021)
Review status: criteria provided	single submitter
Chromosome: X
Location (GRCh38): 120446401
Accession: VCV001679280
ID: 1679280
Canonical SPDI: NC_000023.11:120446400:GGGG:GGG
18. Name: NM_002294.3(LAMP2):c.753dup (p.Ile252fs)
Gene(s): LAMP2
Protein change: I252fs
Condition(s): Danon disease
Clinical significance: Pathogenic (Last reviewed: Apr 24	2022)
Review status: criteria provided	single submitter
Chromosome: X
Location (GRCh38): 120446415 - 120446416
Accession: VCV002130101
ID: 2130101
Canonical SPDI: NC_000023.11:120446415:AA:AAA
19. Name: NM_002294.3(LAMP2):c.659dup (p.Gly221fs)
Gene(s): LAMP2
Protein change: G221fs
Condition(s): Danon disease	not provided
Clinical significance: Pathogenic/Likely pathogenic (Last reviewed: Jun 24	2020)
Review status: criteria provided	multiple submitters	no conflicts
Chromosome: X
Location (GRCh38): 120447922 - 120447923
Accession: VCV000420796
ID: 420796
Canonical SPDI: NC_000023.11:120447922:G:GG
20. Name: NM_002294.3(LAMP2):c.651dup (p.Pro218fs)
Gene(s): LAMP2
Protein change: P218fs
Condition(s): not provided
Clinical significance: Pathogenic (Last reviewed: Jun 30	2016)
Review status: criteria provided	single submitter
Chromosome: X
Location (GRCh38): 120447930 - 120447931
Accession: VCV000180888
ID: 180888
Canonical SPDI: NC_000023.11:120447930:TTTTT:TTTTTT
21. Name: NM_002294.3(LAMP2):c.614_615del (p.Val205fs)
Gene(s): LAMP2
Protein change: V205fs
Condition(s): Danon disease
Clinical significance: Pathogenic (Last reviewed: Feb 14	2019)
Review status: criteria provided	single submitter
Chromosome: X
Location (GRCh38): 120447967 - 120447968
Accession: VCV001029437
ID: 1029437
Canonical SPDI: NC_000023.11:120447966:CACA:CA
22. Name: NM_002294.3(LAMP2):c.584_588dup (p.Val197fs)
Gene(s): LAMP2
Protein change: V197fs
Condition(s): Danon disease	Cardiomyopathy
Clinical significance: Pathogenic (Last reviewed: May 8	2014)
Review status: criteria provided	single submitter
Chromosome: X
Location (GRCh38): 120447993 - 120447994
Accession: VCV000180887
ID: 180887
Canonical SPDI: NC_000023.11:120447993:TGTTG:TGTTGTGTTG
23. Name: NM_002294.3(LAMP2):c.579_586del (p.Lys193fs)
Gene(s): LAMP2
Protein change: K193fs
Condition(s): not provided
Clinical significance: Pathogenic (Last reviewed: Aug 2	2012)
Review status: criteria provided	single submitter
Chromosome: X
Location (GRCh38): 120447996 - 120448003
Accession: VCV000094059
ID: 94059
Canonical SPDI: NC_000023.11:120447995:TTGAAGTTTTG:TTG
24. Name: NM_002294.3(LAMP2):c.584_585insGC (p.Thr196fs)
Gene(s): LAMP2
Protein change: T196fs
Condition(s): Danon disease
Clinical significance: Pathogenic (Last reviewed: Oct 19	2020)
Review status: criteria provided	single submitter
Chromosome: X
Location (GRCh38): 120447997 - 120447998
Accession: VCV001806359
ID: 1806359
Canonical SPDI: NC_000023.11:120447997:G:GCG
25. Name: NM_002294.3(LAMP2):c.565del (p.Cys189fs)
Gene(s): LAMP2
Protein change: C189fs
Condition(s): Danon disease
Clinical significance: Pathogenic (Last reviewed: Jun 3	2022)
Review status: criteria provided	single submitter
Chromosome: X
Location (GRCh38): 120448017
Accession: VCV002002178
ID: 2002178
Canonical SPDI: NC_000023.11:120448016:A:
26. Name: NM_002294.3(LAMP2):c.546_548delinsTA (p.Ser183fs)
Gene(s): LAMP2
Protein change: S183fs
Condition(s): Danon disease
Clinical significance: Pathogenic (Last reviewed: Nov 13	2018)
Review status: criteria provided	single submitter
Chromosome: X
Location (GRCh38): 120448978 - 120448980
Accession: VCV000409221
ID: 409221
Canonical SPDI: NC_000023.11:120448977:CTC:TA
27. Name: NM_002294.3(LAMP2):c.487del (p.Asp163fs)
Gene(s): LAMP2
Protein change: D163fs
Condition(s): not provided
Clinical significance: Pathogenic (Last reviewed: Feb 1	2021)
Review status: criteria provided	single submitter
Chromosome: X
Location (GRCh38): 120449039
Accession: VCV000996776
ID: 996776
Canonical SPDI: NC_000023.11:120449038:C:
28. Name: NM_002294.3(LAMP2):c.463del (p.Ser155fs)
Gene(s): LAMP2
Protein change: S155fs
Condition(s): Primary familial hypertrophic cardiomyopathy	Danon disease
Clinical significance: Likely pathogenic (Last reviewed: Aug 18	2011)
Review status: criteria provided	multiple submitters	no conflicts
Chromosome: X
Location (GRCh38): 120449063
Accession: VCV000036441
ID: 36441
Canonical SPDI: NC_000023.11:120449062:T:
29. Name: NM_002294.3(LAMP2):c.436_440dup (p.Leu147fs)
Gene(s): LAMP2
Protein change: L147fs
Condition(s): Danon disease
Clinical significance: Pathogenic (Last reviewed: May 4	2022)
Review status: criteria provided	single submitter
Chromosome: X
Location (GRCh38): 120449085 - 120449086
Accession: VCV001685922
ID: 1685922
Canonical SPDI: NC_000023.11:120449085:AATGGAAT:AATGGAATGGAAT
30. Name: NM_002294.3(LAMP2):c.391del (p.Asp131fs)
Gene(s): LAMP2
Protein change: D131fs
Condition(s): Danon disease
Clinical significance: Pathogenic (Last reviewed: Nov 18	2021)
Review status: criteria provided	single submitter
Chromosome: X
Location (GRCh38): 120455363
Accession: VCV001459080
ID: 1459080
Canonical SPDI: NC_000023.11:120455362:C:
31. Name: NM_002294.3(LAMP2):c.371_375del (p.Thr124fs)
Gene(s): LAMP2
Protein change: T124fs
Condition(s): Cardiovascular phenotype
Clinical significance: Pathogenic (Last reviewed: Aug 16	2018)
Review status: criteria provided	single submitter
Chromosome: X
Location (GRCh38): 120455379 - 120455383
Accession: VCV001734193
ID: 1734193
Canonical SPDI: NC_000023.11:120455378:TGTTGTGTT:TGTT
32. Name: NM_002294.3(LAMP2):c.374del (p.Thr125fs)
Gene(s): LAMP2
Protein change: T125fs
Condition(s): not provided
Clinical significance: Pathogenic (Last reviewed: Oct 1	2019)
Review status: criteria provided	single submitter
Chromosome: X
Location (GRCh38): 120455380
Accession: VCV000871635
ID: 871635
Canonical SPDI: NC_000023.11:120455379:G:
33. Name: NM_002294.3(LAMP2):c.264dup (p.Ala89fs)
Gene(s): LAMP2
Protein change: A89fs
Condition(s): Danon disease
Clinical significance: Pathogenic (Last reviewed: Mar 7	2022)
Review status: criteria provided	single submitter
Chromosome: X
Location (GRCh38): 120455489 - 120455490
Accession: VCV002059493
ID: 2059493
Canonical SPDI: NC_000023.11:120455489:T:TT
34. Name: NM_002294.3(LAMP2):c.235_243delinsGTGG (p.Cys79fs)
Gene(s): LAMP2
Protein change: C79fs
Condition(s): Danon disease
Clinical significance: Pathogenic (Last reviewed: Nov 5	2019)
Review status: criteria provided	single submitter
Chromosome: X
Location (GRCh38): 120455511 - 120455519
Accession: VCV000965577
ID: 965577
Canonical SPDI: NC_000023.11:120455510:ATCCCCACA:CCAC
35. Name: NM_002294.3(LAMP2):c.205_218del (p.His69fs)
Gene(s): LAMP2
Protein change: H69fs
Condition(s): Danon disease
Clinical significance: Pathogenic (Last reviewed: Oct 3	2018)
Review status: criteria provided	single submitter
Chromosome: X
Location (GRCh38): 120455536 - 120455549
Accession: VCV000659852
ID: 659852
Canonical SPDI: NC_000023.11:120455535:GTCACAGTGCCATGGTC:GTC
36. Name: NM_013995.2(LAMP2):c.217dup (p.Thr73fs)
Gene(s): LAMP2
Protein change: T73fs
Condition(s): Hypertrophic cardiomyopathy
Clinical significance: Likely pathogenic (Last reviewed: Mar 1	2008)
Review status: no assertion criteria provided
Chromosome: X
Location (GRCh38): 120455536 - 120455537
Accession: VCV000044422
ID: 44422
Canonical SPDI: NC_000023.11:120455536:T:TT
37. Name: NM_002294.3(LAMP2):c.190_191del (p.Val64fs)
Gene(s): LAMP2
Protein change: V64fs
Condition(s): Danon disease
Clinical significance: Pathogenic (Last reviewed: Feb 9	2022)
Review status: criteria provided	single submitter
Chromosome: X
Location (GRCh38): 120455563 - 120455564
Accession: VCV000635277
ID: 635277
Canonical SPDI: NC_000023.11:120455562:ACA:A
38. Name: NM_002294.3(LAMP2):c.191del (p.Val64fs)
Gene(s): LAMP2
Protein change: V64fs
Condition(s): Hypertrophic cardiomyopathy
Clinical significance: Likely pathogenic (Last reviewed: Mar 1	2008)
Review status: no assertion criteria provided
Chromosome: X
Location (GRCh38): 120455563
Accession: VCV000044421
ID: 44421
Canonical SPDI: NC_000023.11:120455562:A:
39. Name: NM_002294.3(LAMP2):c.181del (p.Tyr61fs)
Gene(s): LAMP2
Protein change: Y61fs
Condition(s): not provided
Clinical significance: Pathogenic (Last reviewed: Mar 12	2020)
Review status: criteria provided	single submitter
Chromosome: X
Location (GRCh38): 120456653
Accession: VCV001220164
ID: 1220164
Canonical SPDI: NC_000023.11:120456652:AA:A
40. Name: NM_002294.3(LAMP2):c.128_129dup (p.Ala44fs)
Gene(s): LAMP2
Protein change: A44fs
Condition(s): Danon disease	Hypertrophic cardiomyopathy
Clinical significance: Likely pathogenic (Last reviewed: Feb 23	2012)
Review status: criteria provided	single submitter
Chromosome: X
Location (GRCh38): 120456704 - 120456705
Accession: VCV000177994
ID: 177994
Canonical SPDI: NC_000023.11:120456704:ATA:ATATA
41. Name: NM_002294.3(LAMP2):c.121del (p.Cys41fs)
Gene(s): LAMP2
Protein change: C41fs
Condition(s): Danon disease
Clinical significance: Pathogenic (Last reviewed: Aug 9	2013)
Review status: criteria provided	single submitter
Chromosome: X
Location (GRCh38): 120456713
Accession: VCV000179062
ID: 179062
Canonical SPDI: NC_000023.11:120456712:AA:A
42. Name: NM_002294.3(LAMP2):c.72_96del (p.Val24_Arg25insTer)
Gene(s): LAMP2
Protein change:
Condition(s): Danon disease
Clinical significance: Pathogenic (Last reviewed: Apr 18	2022)
Review status: criteria provided	single submitter
Chromosome: X
Location (GRCh38): 120456738 - 120456762
Accession: VCV002127569
ID: 2127569
Canonical SPDI: NC_000023.11:120456737:ATTAAGTTCCAATGCATAAGACCGCA:A
43. Name: NM_002294.3(LAMP2):c.36_42del (p.Gly13fs)
Gene(s): LAMP2
Protein change: G13fs
Condition(s): Danon disease
Clinical significance: Pathogenic (Last reviewed: Aug 1	2004)
Review status: no assertion criteria provided
Chromosome: X
Location (GRCh38): 120469128 - 120469134
Accession: VCV000009980
ID: 9980
Canonical SPDI: NC_000023.11:120469127:GAGCCCTGAGCCC:GAGCCC
44. Name: NM_002294.3(LAMP2):c.34dup (p.Ser12fs)
Gene(s): LAMP2
Protein change: S12fs
Condition(s): Danon disease
Clinical significance: Pathogenic (Last reviewed: Feb 16	2020)
Review status: criteria provided	single submitter
Chromosome: X
Location (GRCh38): 120469135 - 120469136
Accession: VCV000953179
ID: 953179
Canonical SPDI: NC_000023.11:120469135:A:AA
45. Name: NM_002294.3(LAMP2):c.14del (p.Arg5fs)
Gene(s): LAMP2
Protein change: R5fs
Condition(s): Danon disease
Clinical significance: Pathogenic (Last reviewed: Aug 24	2000)
Review status: no assertion criteria provided
Chromosome: X
Location (GRCh38): 120469156
Accession: VCV000009978
ID: 9978
Canonical SPDI: NC_000023.11:120469155:C:
