# Supplementary material for: Danon Disease: Entire LAMP2 Gene Deletion with Unusual Clinical Presentation—Case Report and Review of the Literature
Source: Genes (Basel). 2023 Jul 27;14(8):1539. doi: 10.3390/genes14081539 (PMC10454823; doi:10.3390/genes14081539)
Supplement: Supplementary file 1 [file genes-14-01539-s001.zip › genes-2456230-supplementary/Supplementary FIGURE and LAMP2 MUTATIONS EXCEL FILES/Table S7-ClinVar-6 Splice Site Mutation-1.xlsx]

## Sheet: Sheet 1 - clinvar_result
Splice Site Mutation
1. Name: NM_002294.3(LAMP2):c.1094-1G>A
Gene(s): LAMP2
Protein change:
Condition(s): not provided
Clinical significance: Uncertain significance (Last reviewed: Jan 2	2021)
Review status: criteria provided	single submitter
Chromosome: X
Location (GRCh38): 120431463
Accession: VCV001309792
ID: 1309792
Canonical SPDI: NC_000023.11:120431462:C:T
2. Name: NM_002294.3(LAMP2):c.1094-1G>C
Gene(s): LAMP2
Protein change:
Condition(s): Danon disease
Clinical significance: Uncertain significance (Last reviewed: Aug 27	2019)
Review status: criteria provided	single submitter
Chromosome: X
Location (GRCh38): 120431463
Accession: VCV000962708
ID: 962708
Canonical SPDI: NC_000023.11:120431462:C:G
3. Name: NM_002294.3(LAMP2):c.1094-2A>G
Gene(s): LAMP2
Protein change:
Condition(s): Danon disease
Clinical significance: Uncertain significance (Last reviewed: Oct 25	2021)
Review status: criteria provided	single submitter
Chromosome: X
Location (GRCh38): 120431464
Accession: VCV001444799
ID: 1444799
Canonical SPDI: NC_000023.11:120431463:T:C
4. Name: NM_002294.3(LAMP2):c.1093+1G>A
Gene(s): LAMP2
Protein change:
Condition(s): not provided	Danon disease
Clinical significance: Pathogenic (Last reviewed: Jul 22	2021)
Review status: criteria provided	multiple submitters	no conflicts
Chromosome: X
Location (GRCh38): 120441729
Accession: VCV000179254
ID: 179254
Canonical SPDI: NC_000023.11:120441728:C:T
5. Name: NM_002294.3(LAMP2):c.929-197_1070del
Gene(s): LAMP2
Protein change:
Condition(s): Danon disease
Clinical significance: Pathogenic (Last reviewed: Jul 12	2021)
Review status: criteria provided	single submitter
Chromosome: X
Location (GRCh38): 120441753 - 120442091
Accession: VCV001075078
ID: 1075078
Canonical SPDI:
6. Name: NM_002294.3(LAMP2):c.929-1G>A
Gene(s): LAMP2
Protein change:
Condition(s): not provided	Danon disease
Clinical significance: Likely pathogenic (Last reviewed: Oct 4	2016)
Review status: no assertion criteria provided
Chromosome: X
Location (GRCh38): 120441895
Accession: VCV000177657
ID: 177657
Canonical SPDI: NC_000023.11:120441894:C:T
7. Name: NM_002294.3(LAMP2):c.929-2A>G
Gene(s): LAMP2
Protein change:
Condition(s): not provided
Clinical significance: Pathogenic/Likely pathogenic (Last reviewed: Jul 1	2022)
Review status: criteria provided	multiple submitters	no conflicts
Chromosome: X
Location (GRCh38): 120441896
Accession: VCV000449156
ID: 449156
Canonical SPDI: NC_000023.11:120441895:T:C
8. Name: NM_002294.3(LAMP2):c.865-1G>C
Gene(s): LAMP2
Protein change:
Condition(s): Hypertrophic cardiomyopathy
Clinical significance: Likely pathogenic (Last reviewed: Feb 11	2009)
Review status: no assertion criteria provided
Chromosome: X
Location (GRCh38): 120442663
Accession: VCV000044443
ID: 44443
Canonical SPDI: NC_000023.11:120442662:C:G
9. Name: NM_002294.3(LAMP2):c.864+3_864+6del
Gene(s): LAMP2
Protein change:
Condition(s): Cardiovascular phenotype	not provided	Danon disease
Clinical significance: Pathogenic (Last reviewed: Nov 29	2021)
Review status: criteria provided	multiple submitters	no conflicts
Chromosome: X
Location (GRCh38): 120446299 - 120446302
Accession: VCV000044442
ID: 44442
Canonical SPDI: NC_000023.11:120446298:ACTCAC:AC
10. Name: NM_002294.3(LAMP2):c.864+2T>C
Gene(s): LAMP2
Protein change:
Condition(s): not provided
Clinical significance: Pathogenic (Last reviewed: Jun 29	2016)
Review status: criteria provided	single submitter
Chromosome: X
Location (GRCh38): 120446303
Accession: VCV000180877
ID: 180877
Canonical SPDI: NC_000023.11:120446302:A:G
11. Name: NM_002294.3(LAMP2):c.864+1G>A
Gene(s): LAMP2
Protein change:
Condition(s): not provided
Clinical significance: Pathogenic (Last reviewed: Nov 11	2013)
Review status: criteria provided	single submitter
Chromosome: X
Location (GRCh38): 120446304
Accession: VCV000180876
ID: 180876
Canonical SPDI: NC_000023.11:120446303:C:T
12. Name: NM_002294.3(LAMP2):c.864+1G>T
Gene(s): LAMP2
Protein change:
Condition(s): not provided	Danon disease
Clinical significance: Pathogenic (Last reviewed: Oct 8	2013)
Review status: criteria provided	multiple submitters	no conflicts
Chromosome: X
Location (GRCh38): 120446304
Accession: VCV000163813
ID: 163813
Canonical SPDI: NC_000023.11:120446303:C:A
13. Name: NM_002294.3(LAMP2):c.741+2T>A
Gene(s): LAMP2
Protein change:
Condition(s): Danon disease
Clinical significance: Pathogenic (Last reviewed: Oct 28	2022)
Review status: criteria provided	single submitter
Chromosome: X
Location (GRCh38): 120447839
Accession: VCV001514744
ID: 1514744
Canonical SPDI: NC_000023.11:120447838:A:T
14. Name: NM_002294.3(LAMP2):c.741+1G>A
Gene(s): LAMP2
Protein change:
Condition(s): Cardiovascular phenotype	Danon disease
Clinical significance: Pathogenic/Likely pathogenic (Last reviewed: Oct 4	2022)
Review status: criteria provided	multiple submitters	no conflicts
Chromosome: X
Location (GRCh38): 120447840
Accession: VCV000009977
ID: 9977
Canonical SPDI: NC_000023.11:120447839:C:T
15. Name: NM_002294.3(LAMP2):c.184-1G>T
Gene(s): LAMP2
Protein change:
Condition(s): not provided
Clinical significance: Likely pathogenic (Last reviewed: Feb 21	2017)
Review status: criteria provided	single submitter
Chromosome: X
Location (GRCh38): 120455571
Accession: VCV000423793
ID: 423793
Canonical SPDI: NC_000023.11:120455570:C:A
16. Name: NM_002294.3(LAMP2):c.183+2T>C
Gene(s): LAMP2
Protein change:
Condition(s): Danon disease
Clinical significance: Likely pathogenic (Last reviewed: Sep 13	2022)
Review status: criteria provided	single submitter
Chromosome: X
Location (GRCh38): 120456649
Accession: VCV001323222
ID: 1323222
Canonical SPDI: NC_000023.11:120456648:A:G
17. Name: NM_002294.3(LAMP2):c.183+1G>A
Gene(s): LAMP2
Protein change:
Condition(s): Danon disease	Hypertrophic cardiomyopathy
Clinical significance: Pathogenic (Last reviewed: Aug 30	2021)
Review status: criteria provided	multiple submitters	no conflicts
Chromosome: X
Location (GRCh38): 120456650
Accession: VCV000163816
ID: 163816
Canonical SPDI: NC_000023.11:120456649:C:T
18. Name: NM_002294.3(LAMP2):c.65-1G>C
Gene(s): LAMP2
Protein change:
Condition(s): not provided	Danon disease
Clinical significance: Pathogenic/Likely pathogenic (Last reviewed: May 16	2021)
Review status: criteria provided	multiple submitters	no conflicts
Chromosome: X
Location (GRCh38): 120456770
Accession: VCV000180891
ID: 180891
Canonical SPDI: NC_000023.11:120456769:C:G
19. Name: NM_002294.3(LAMP2):c.65-2A>G
Gene(s): LAMP2
Protein change:
Condition(s): not provided	Danon disease
Clinical significance: Pathogenic (Last reviewed: May 1	2020)
Review status: criteria provided	multiple submitters	no conflicts
Chromosome: X
Location (GRCh38): 120456771
Accession: VCV000044427
ID: 44427
Canonical SPDI: NC_000023.11:120456770:T:C
20. Name: NM_002294.3(LAMP2):c.64+2T>A
Gene(s): LAMP2
Protein change:
Condition(s): not provided
Clinical significance: Pathogenic (Last reviewed: Aug 31	2012)
Review status: criteria provided	single submitter
Chromosome: X
Location (GRCh38): 120469104
Accession: VCV000180884
ID: 180884
Canonical SPDI: NC_000023.11:120469103:A:T
21. Name: NM_002294.3(LAMP2):c.64+1G>C
Gene(s): LAMP2
Protein change:
Condition(s): Danon disease
Clinical significance: Pathogenic (Last reviewed: Aug 28	2021)
Review status: criteria provided	single submitter
Chromosome: X
Location (GRCh38): 120469105
Accession: VCV000845902
ID: 845902
Canonical SPDI: NC_000023.11:120469104:C:G
